# Supplementary material for: Computational drug repositioning for the identification of new agents to sensitize drug-resistant breast tumors across treatments and receptor subtypes
Source: Front Oncol. 2023 Jun 13;13:1192208. doi: 10.3389/fonc.2023.1192208 (PMC10294228; doi:10.3389/fonc.2023.1192208)
Supplement: Supplementary file 2 [file DataSheet_1.csv]

Gene Symbol	LogFC	P-value	Subtype	Treatment
DPH2	0.793565233	9.54E-05	HR-HER2-	Paclitaxel
GTPBP4	0.769043011	0.000239283	HR-HER2-	Paclitaxel
DANCR	1.051816487	0.000372065	HR-HER2-	Paclitaxel
CAPN12	1.102163799	0.000530728	HR-HER2-	Paclitaxel
EBNA1BP2	0.518622222	0.000755263	HR-HER2-	Paclitaxel
TRIT1	0.636078136	0.00081882	HR-HER2-	Paclitaxel
UTP11L	0.521402151	0.000837434	HR-HER2-	Paclitaxel
PABPC4	0.568860215	0.000884091	HR-HER2-	Paclitaxel
ALOX12	0.803743728	0.000994895	HR-HER2-	Paclitaxel
BAG1	0.716725806	0.001216897	HR-HER2-	Paclitaxel
YBX1	0.662850179	0.001280084	HR-HER2-	Paclitaxel
VRTN	0.765380645	0.001759719	HR-HER2-	Paclitaxel
CDS1	0.754294265	0.001910958	HR-HER2-	Paclitaxel
SHROOM3	0.722732258	0.002057788	HR-HER2-	Paclitaxel
NDC1	0.642170251	0.002281655	HR-HER2-	Paclitaxel
PHLDA2	0.939575627	0.002657569	HR-HER2-	Paclitaxel
POLR2J2	0.964988172	0.002987649	HR-HER2-	Paclitaxel
ADAM32	0.81774552	0.003182323	HR-HER2-	Paclitaxel
ELOVL1	0.738663082	0.003364968	HR-HER2-	Paclitaxel
C20orf141	1.274203943	0.003584865	HR-HER2-	Paclitaxel
TACSTD2	1.414159498	0.003761543	HR-HER2-	Paclitaxel
GPBP1L1	0.434717563	0.003782409	HR-HER2-	Paclitaxel
C1orf50	0.493074552	0.00387067	HR-HER2-	Paclitaxel
CTPS1	0.712874194	0.004052171	HR-HER2-	Paclitaxel
LRPPRC	0.457310036	0.004641169	HR-HER2-	Paclitaxel
FAM90A7P	0.657064516	0.004715213	HR-HER2-	Paclitaxel
DIMT1	0.437793548	0.005253151	HR-HER2-	Paclitaxel
GLS	0.85261147	0.005366496	HR-HER2-	Paclitaxel
CMTM8	0.845027957	0.005504506	HR-HER2-	Paclitaxel
PTPRF	0.917420789	0.005602412	HR-HER2-	Paclitaxel
SLC27A1	0.454904301	0.006129349	HR-HER2-	Paclitaxel
FRMD4A	0.505636559	0.006222598	HR-HER2-	Paclitaxel
KLK10	1.647992115	0.006286377	HR-HER2-	Paclitaxel
MCAT	0.912155556	0.006316938	HR-HER2-	Paclitaxel
NSUN6	0.550816487	0.00647232	HR-HER2-	Paclitaxel
ARHGAP29	0.548390323	0.00685843	HR-HER2-	Paclitaxel
HK2	0.526015771	0.006958787	HR-HER2-	Paclitaxel
KLHL21	0.531410753	0.007094156	HR-HER2-	Paclitaxel
KRT33A	0.71312724	0.007177255	HR-HER2-	Paclitaxel
ASPG	1.036386738	0.007392566	HR-HER2-	Paclitaxel
CARD18	1.040694982	0.007446557	HR-HER2-	Paclitaxel
GPC3	0.807306093	0.007463101	HR-HER2-	Paclitaxel
TMEM69	0.414014337	0.007519562	HR-HER2-	Paclitaxel
NUTM2A-AS1	0.447346953	0.007593241	HR-HER2-	Paclitaxel
PVRL1	0.52638853	0.007858901	HR-HER2-	Paclitaxel
LOC101928154	0.70165448	0.008428045	HR-HER2-	Paclitaxel
AACS	0.626821147	0.008502933	HR-HER2-	Paclitaxel
NXF5	0.954049462	0.008595364	HR-HER2-	Paclitaxel
TBL2	0.523837634	0.008642421	HR-HER2-	Paclitaxel
TRIP6	0.768626165	0.008664963	HR-HER2-	Paclitaxel
NOA1	0.5304681	0.008771438	HR-HER2-	Paclitaxel
PRSS36	1.810084588	0.008794717	HR-HER2-	Paclitaxel
PVRL4	0.864146953	0.009176728	HR-HER2-	Paclitaxel
SLC2A1	0.889941219	0.009325644	HR-HER2-	Paclitaxel
SLC13A3	0.656841577	0.009574635	HR-HER2-	Paclitaxel
CBLC	0.778389606	0.009581746	HR-HER2-	Paclitaxel
ZMYND11	0.500340502	0.009682277	HR-HER2-	Paclitaxel
MFAP3L	0.551537993	0.009926471	HR-HER2-	Paclitaxel
TXNDC16	0.813571146	0.000174876	HR+HER2-	Paclitaxel
CBFA2T3	1.159128458	0.000236844	HR+HER2-	Paclitaxel
WBP11	0.58706996	0.000277077	HR+HER2-	Paclitaxel
EVL	1.055275099	0.000381463	HR+HER2-	Paclitaxel
LOC100506710	0.614603557	0.000429606	HR+HER2-	Paclitaxel
NELL2	1.95838498	0.000501921	HR+HER2-	Paclitaxel
FAM174A	0.810359289	0.000517491	HR+HER2-	Paclitaxel
GPD1L	0.895973913	0.00051932	HR+HER2-	Paclitaxel
PARD6B	1.47423913	0.000525921	HR+HER2-	Paclitaxel
BCL2	0.94185	0.000526473	HR+HER2-	Paclitaxel
SLC22A5	0.892893676	0.000595087	HR+HER2-	Paclitaxel
SCAMP1	0.617021542	0.000629013	HR+HER2-	Paclitaxel
LRBA	0.823584387	0.000666938	HR+HER2-	Paclitaxel
CACNA2D2	1.214182411	0.000766944	HR+HER2-	Paclitaxel
KIF3A	0.655994862	0.000799997	HR+HER2-	Paclitaxel
REPS2	0.929414625	0.000815051	HR+HER2-	Paclitaxel
C5orf30	1.022706917	0.000873945	HR+HER2-	Paclitaxel
ABCA3	1.064725889	0.001024935	HR+HER2-	Paclitaxel
LONRF2	1.538387352	0.00103821	HR+HER2-	Paclitaxel
ZKSCAN1	0.580151581	0.001056235	HR+HER2-	Paclitaxel
DCAF10	0.446402569	0.001081403	HR+HER2-	Paclitaxel
LRRC14	0.795636364	0.001118428	HR+HER2-	Paclitaxel
CEACAM6	2.140460672	0.001156529	HR+HER2-	Paclitaxel
STC2	1.507117589	0.001174835	HR+HER2-	Paclitaxel
ZNF587	0.801528458	0.001384301	HR+HER2-	Paclitaxel
TFF3	2.569816996	0.001432411	HR+HER2-	Paclitaxel
RIMS4	1.666515217	0.001774431	HR+HER2-	Paclitaxel
CIRBP	0.599439328	0.001819468	HR+HER2-	Paclitaxel
KDM3B	0.441	0.001848162	HR+HER2-	Paclitaxel
CACNA1H	1.2838417	0.001852624	HR+HER2-	Paclitaxel
P4HTM	0.725352964	0.001957546	HR+HER2-	Paclitaxel
RASA1	0.484562055	0.002069138	HR+HER2-	Paclitaxel
AI655888	0.880732806	0.002069173	HR+HER2-	Paclitaxel
TMEM150C	1.254848221	0.002113184	HR+HER2-	Paclitaxel
TCEA3	0.850024901	0.002157023	HR+HER2-	Paclitaxel
SLU7	0.460979051	0.002166294	HR+HER2-	Paclitaxel
DCTN4	0.481486759	0.002291798	HR+HER2-	Paclitaxel
TSPAN13	0.983641107	0.002354299	HR+HER2-	Paclitaxel
BCAS1	1.351548024	0.00249009	HR+HER2-	Paclitaxel
NAT8L	1.033948024	0.002512539	HR+HER2-	Paclitaxel
PURA	0.547042885	0.002555338	HR+HER2-	Paclitaxel
WWP1	0.814332213	0.002568363	HR+HER2-	Paclitaxel
TTC12	0.667674506	0.002605064	HR+HER2-	Paclitaxel
ZFHX3	0.570988735	0.002860143	HR+HER2-	Paclitaxel
CRIPAK	0.824234387	0.002977146	HR+HER2-	Paclitaxel
POLR3E	0.436735771	0.003004949	HR+HER2-	Paclitaxel
AI694524	0.881308893	0.003012247	HR+HER2-	Paclitaxel
ZSCAN18	0.673587945	0.003069035	HR+HER2-	Paclitaxel
NME3	0.637290119	0.003118803	HR+HER2-	Paclitaxel
LRRC56	0.985395455	0.003201654	HR+HER2-	Paclitaxel
APBB2	0.6099	0.003262283	HR+HER2-	Paclitaxel
RBM5	0.454024901	0.003380403	HR+HER2-	Paclitaxel
GATA3	1.661086759	0.003417202	HR+HER2-	Paclitaxel
FAM134B	1.246984783	0.003451204	HR+HER2-	Paclitaxel
FLNB	0.656627075	0.003519462	HR+HER2-	Paclitaxel
NM_003197	0.646148814	0.003600412	HR+HER2-	Paclitaxel
CAMK2N1	1.038706324	0.003791179	HR+HER2-	Paclitaxel
ZNF329	0.547331028	0.003949682	HR+HER2-	Paclitaxel
MARVELD2	0.492198814	0.004022262	HR+HER2-	Paclitaxel
TMEM68	0.569870356	0.004104175	HR+HER2-	Paclitaxel
PP14571	0.645237549	0.004111293	HR+HER2-	Paclitaxel
NPDC1	1.018753162	0.004118535	HR+HER2-	Paclitaxel
C5orf45	0.582353557	0.004131394	HR+HER2-	Paclitaxel
ZNF606	0.518323913	0.004183437	HR+HER2-	Paclitaxel
CCND1	0.976286957	0.004272882	HR+HER2-	Paclitaxel
FOXP1	0.405686166	0.004295016	HR+HER2-	Paclitaxel
EPHX2	0.75330336	0.004320868	HR+HER2-	Paclitaxel
TBC1D3F	0.712020949	0.004355465	HR+HER2-	Paclitaxel
PDPK1	0.37461581	0.004374105	HR+HER2-	Paclitaxel
KCTD6	0.862461462	0.004377112	HR+HER2-	Paclitaxel
IP6K2	0.443732411	0.004424071	HR+HER2-	Paclitaxel
SLC25A29	0.672111265	0.004539437	HR+HER2-	Paclitaxel
FBXL16	1.334863439	0.004593374	HR+HER2-	Paclitaxel
PLXNB1	0.608001779	0.004674186	HR+HER2-	Paclitaxel
SKP1	0.483242292	0.004776143	HR+HER2-	Paclitaxel
USP7	0.421006324	0.00501999	HR+HER2-	Paclitaxel
PDE8B	1.344016601	0.005267953	HR+HER2-	Paclitaxel
SACM1L	0.406905929	0.005619206	HR+HER2-	Paclitaxel
CSRNP2	0.494051976	0.005659565	HR+HER2-	Paclitaxel
NR2F2	0.754648419	0.005743342	HR+HER2-	Paclitaxel
CREBBP	0.473740909	0.005750832	HR+HER2-	Paclitaxel
C1orf64	1.337261858	0.006078645	HR+HER2-	Paclitaxel
MSH3	0.372700395	0.006116816	HR+HER2-	Paclitaxel
SYT13	2.000444466	0.006244756	HR+HER2-	Paclitaxel
TMEM259	0.498788142	0.006251543	HR+HER2-	Paclitaxel
EARS2	0.368293281	0.006387959	HR+HER2-	Paclitaxel
THSD4	1.115283004	0.006412519	HR+HER2-	Paclitaxel
NKAIN1	2.110531423	0.006468316	HR+HER2-	Paclitaxel
NPIPB5	0.494152964	0.006477768	HR+HER2-	Paclitaxel
FAM63A	0.58763004	0.006575852	HR+HER2-	Paclitaxel
PCBD2	0.455009684	0.006585881	HR+HER2-	Paclitaxel
AKR7L	0.761887352	0.00661803	HR+HER2-	Paclitaxel
CCDC125	0.654062253	0.00664047	HR+HER2-	Paclitaxel
BAG1	0.709118577	0.006665296	HR+HER2-	Paclitaxel
DOK7	1.566675099	0.006680569	HR+HER2-	Paclitaxel
CHDH	0.658065613	0.006714878	HR+HER2-	Paclitaxel
SPCS1	0.437459091	0.006804009	HR-HER2-	Paclitaxel
RMND5B	0.553787549	0.007193412	HR+HER2-	Paclitaxel
FBXW11	0.343667787	0.007253286	HR+HER2-	Paclitaxel
IGIP	0.505217391	0.007296977	HR+HER2-	Paclitaxel
AI810669	0.734969368	0.007300203	HR+HER2-	Paclitaxel
PCMTD2	0.471273715	0.007496032	HR+HER2-	Paclitaxel
IVD	0.522987945	0.007995168	HR+HER2-	Paclitaxel
CROCCP2	0.506571542	0.008119687	HR+HER2-	Paclitaxel
ASIC1	0.735983399	0.008205574	HR+HER2-	Paclitaxel
LCOR	0.528422925	0.008263027	HR+HER2-	Paclitaxel
SPOP	0.358128458	0.008376945	HR+HER2-	Paclitaxel
ZNF417	0.63665336	0.008428892	HR+HER2-	Paclitaxel
RPS23	0.420340514	0.00867496	HR+HER2-	Paclitaxel
DMRTC1	0.84584249	0.009314443	HR+HER2-	Paclitaxel
DHRS1	0.467557312	0.009385703	HR+HER2-	Paclitaxel
KCNK15	0.753481028	0.009506561	HR+HER2-	Paclitaxel
DIDO1	0.366393676	0.009657829	HR+HER2-	Paclitaxel
FAN1	0.402350988	0.009837892	HR+HER2-	Paclitaxel
PPP1R16A	0.579356126	0.009890294	HR+HER2-	Paclitaxel
MOAP1	0.417525099	0.009929878	HR+HER2-	Paclitaxel
ZNF217	0.543885968	0.009946232	HR+HER2-	Paclitaxel
SORD	1.407335714	0.000116876	HR-HER2-	Paclitaxel + ABT888 + Carboplatin
TRAIP	1.153164286	0.000161248	HR-HER2-	Paclitaxel + ABT888 + Carboplatin
FAM189A1	1.346378571	0.000384262	HR-HER2-	Paclitaxel + ABT888 + Carboplatin
SMIM19	1.325114286	0.000431843	HR-HER2-	Paclitaxel + ABT888 + Carboplatin
PAFAH1B3	1.082353571	0.000767035	HR-HER2-	Paclitaxel + ABT888 + Carboplatin
GNL3	0.8115	0.000804823	HR-HER2-	Paclitaxel + ABT888 + Carboplatin
PEX11B	0.942646429	0.000812116	HR-HER2-	Paclitaxel + ABT888 + Carboplatin
HSPBP1	0.893035714	0.000968473	HR-HER2-	Paclitaxel + ABT888 + Carboplatin
TCEA3	1.603946429	0.000976783	HR-HER2-	Paclitaxel + ABT888 + Carboplatin
LAMTOR2	1.040857143	0.001206386	HR-HER2-	Paclitaxel + ABT888 + Carboplatin
MECR	0.97515	0.001275082	HR-HER2-	Paclitaxel + ABT888 + Carboplatin
LRRC73	1.203207143	0.001331023	HR-HER2-	Paclitaxel + ABT888 + Carboplatin
TRAPPC6A	1.059742857	0.001430264	HR-HER2-	Paclitaxel + ABT888 + Carboplatin
ABCA7	1.086960714	0.001431993	HR-HER2-	Paclitaxel + ABT888 + Carboplatin
HIST1H2AG	1.004321429	0.001492412	HR-HER2-	Paclitaxel + ABT888 + Carboplatin
EIF3K	1.053178571	0.001739993	HR-HER2-	Paclitaxel + ABT888 + Carboplatin
KHDRBS3	1.630414286	0.001834827	HR-HER2-	Paclitaxel + ABT888 + Carboplatin
TAX1BP1	0.951892857	0.001855481	HR-HER2-	Paclitaxel + ABT888 + Carboplatin
ALCAM	1.240689286	0.002156848	HR-HER2-	Paclitaxel + ABT888 + Carboplatin
RAD51	0.947471429	0.002318301	HR-HER2-	Paclitaxel + ABT888 + Carboplatin
ABCA13	2.24395	0.002362606	HR-HER2-	Paclitaxel + ABT888 + Carboplatin
UQCRC1	0.807464286	0.002477327	HR-HER2-	Paclitaxel + ABT888 + Carboplatin
POMT1	0.816982143	0.002631478	HR-HER2-	Paclitaxel + ABT888 + Carboplatin
PPFIA3	1.074075	0.002776431	HR-HER2-	Paclitaxel + ABT888 + Carboplatin
RAET1E-AS1	1.820839286	0.002777113	HR-HER2-	Paclitaxel + ABT888 + Carboplatin
TMEM147	1.121964286	0.003160798	HR-HER2-	Paclitaxel + ABT888 + Carboplatin
HIST2H2AC	0.882835714	0.00317754	HR-HER2-	Paclitaxel + ABT888 + Carboplatin
KAT6A	0.965410714	0.003409011	HR-HER2-	Paclitaxel + ABT888 + Carboplatin
CTNNBIP1	0.863507143	0.003570367	HR-HER2-	Paclitaxel + ABT888 + Carboplatin
RBM42	0.984	0.003612133	HR-HER2-	Paclitaxel + ABT888 + Carboplatin
PKD2L1	0.987664286	0.003627927	HR-HER2-	Paclitaxel + ABT888 + Carboplatin
ENDOG	1.016782143	0.003939132	HR-HER2-	Paclitaxel + ABT888 + Carboplatin
POC1A	0.879396429	0.004093811	HR-HER2-	Paclitaxel + ABT888 + Carboplatin
TPRN	1.158403571	0.004178583	HR-HER2-	Paclitaxel + ABT888 + Carboplatin
POLR2I	0.95225	0.004831223	HR-HER2-	Paclitaxel + ABT888 + Carboplatin
DNAJC2	1.034035714	0.004970738	HR-HER2-	Paclitaxel + ABT888 + Carboplatin
ACY1	0.847064286	0.005069944	HR-HER2-	Paclitaxel + ABT888 + Carboplatin
OSBPL6	0.809614286	0.005128361	HR-HER2-	Paclitaxel + ABT888 + Carboplatin
LPPR3	1.269153571	0.005289315	HR-HER2-	Paclitaxel + ABT888 + Carboplatin
PMVK	0.98675	0.005482725	HR-HER2-	Paclitaxel + ABT888 + Carboplatin
TCEB2	1.024714286	0.005509387	HR-HER2-	Paclitaxel + ABT888 + Carboplatin
CYC1	1.154996429	0.005586538	HR-HER2-	Paclitaxel + ABT888 + Carboplatin
WFIKKN1	0.870442857	0.005642821	HR-HER2-	Paclitaxel + ABT888 + Carboplatin
SLC51A	1.686782143	0.005722802	HR-HER2-	Paclitaxel + ABT888 + Carboplatin
EXOSC5	0.821864286	0.006100673	HR-HER2-	Paclitaxel + ABT888 + Carboplatin
TMEM76	1.192432143	0.006129757	HR-HER2-	Paclitaxel + ABT888 + Carboplatin
PABPC1	0.913357143	0.006254312	HR-HER2-	Paclitaxel + ABT888 + Carboplatin
NES	1.830303571	0.006344304	HR-HER2-	Paclitaxel + ABT888 + Carboplatin
ECH1	1.045835714	0.006354657	HR-HER2-	Paclitaxel + ABT888 + Carboplatin
IL27	1.4144	0.006386951	HR-HER2-	Paclitaxel + ABT888 + Carboplatin
VSIG10L	1.179603571	0.006412178	HR-HER2-	Paclitaxel + ABT888 + Carboplatin
WDR34	0.839807143	0.00669341	HR-HER2-	Paclitaxel + ABT888 + Carboplatin
EFCAB4A	0.933335714	0.006818455	HR-HER2-	Paclitaxel + ABT888 + Carboplatin
TMA7	0.997035714	0.006899002	HR-HER2-	Paclitaxel + ABT888 + Carboplatin
PLEKHJ1	0.819092857	0.006915496	HR-HER2-	Paclitaxel + ABT888 + Carboplatin
AP3M2	0.998278571	0.006992235	HR-HER2-	Paclitaxel + ABT888 + Carboplatin
MCAT	1.014178571	0.007105457	HR-HER2-	Paclitaxel + ABT888 + Carboplatin
NAT14	0.871771429	0.007150427	HR-HER2-	Paclitaxel + ABT888 + Carboplatin
TKT	0.918714286	0.007478996	HR-HER2-	Paclitaxel + ABT888 + Carboplatin
RDH10	2.070089286	0.007624367	HR-HER2-	Paclitaxel + ABT888 + Carboplatin
LINC00689	1.361107143	0.007796775	HR-HER2-	Paclitaxel + ABT888 + Carboplatin
VDAC3	1.222378571	0.007841124	HR-HER2-	Paclitaxel + ABT888 + Carboplatin
SIGIRR	0.940210714	0.007919984	HR-HER2-	Paclitaxel + ABT888 + Carboplatin
CDCA7L	0.850085714	0.007940212	HR-HER2-	Paclitaxel + ABT888 + Carboplatin
MRPS21	0.948928571	0.008144037	HR-HER2-	Paclitaxel + ABT888 + Carboplatin
SOX2	1.784725	0.008456511	HR-HER2-	Paclitaxel + ABT888 + Carboplatin
PPP2R4	0.842353571	0.008660481	HR-HER2-	Paclitaxel + ABT888 + Carboplatin
MLLT4-AS1	1.287835714	0.008892022	HR-HER2-	Paclitaxel + ABT888 + Carboplatin
TXN	0.812607143	0.009281746	HR-HER2-	Paclitaxel + ABT888 + Carboplatin
FOXN4	1.217885714	0.009317177	HR-HER2-	Paclitaxel + ABT888 + Carboplatin
SAMD10	0.881639286	0.009442862	HR-HER2-	Paclitaxel + ABT888 + Carboplatin
C20orf85	1.224778571	0.009443833	HR-HER2-	Paclitaxel + ABT888 + Carboplatin
HIST1H2AK	0.807660714	0.00946734	HR-HER2-	Paclitaxel + ABT888 + Carboplatin
GOLGA6L4	0.904578571	0.009503704	HR-HER2-	Paclitaxel + ABT888 + Carboplatin
CAPSL	1.183896429	0.009531793	HR-HER2-	Paclitaxel + ABT888 + Carboplatin
HIST3H2A	0.848617857	0.009646728	HR-HER2-	Paclitaxel + ABT888 + Carboplatin
NOSTRIN	2.130288571	2.94E-05	HR+HER2-	Paclitaxel + ABT888 + Carboplatin
IGFALS	2.137381429	4.05E-05	HR+HER2-	Paclitaxel + ABT888 + Carboplatin
CRIP2	1.569582857	0.000223165	HR+HER2-	Paclitaxel + ABT888 + Carboplatin
SLC22A5	1.368037143	0.000225689	HR+HER2-	Paclitaxel + ABT888 + Carboplatin
SULT2B1	1.508338571	0.000272292	HR+HER2-	Paclitaxel + ABT888 + Carboplatin
KCNJ3	2.693128571	0.000334231	HR+HER2-	Paclitaxel + ABT888 + Carboplatin
FDFT1	1.734465714	0.000390102	HR+HER2-	Paclitaxel + ABT888 + Carboplatin
NM_003197	1.328238571	0.000399131	HR+HER2-	Paclitaxel + ABT888 + Carboplatin
NAT2	1.25455	0.000415413	HR+HER2-	Paclitaxel + ABT888 + Carboplatin
HSPB1	1.634461429	0.000425778	HR+HER2-	Paclitaxel + ABT888 + Carboplatin
LOC145837	1.981431429	0.000444735	HR+HER2-	Paclitaxel + ABT888 + Carboplatin
FSIP1	2.747408571	0.000483326	HR+HER2-	Paclitaxel + ABT888 + Carboplatin
REEP5	1.170371429	0.00059452	HR+HER2-	Paclitaxel + ABT888 + Carboplatin
KIF5C	2.17826	0.000614386	HR+HER2-	Paclitaxel + ABT888 + Carboplatin
FASN	1.755604286	0.00061777	HR+HER2-	Paclitaxel + ABT888 + Carboplatin
LRG1	2.107791429	0.000786175	HR+HER2-	Paclitaxel + ABT888 + Carboplatin
HIGD1B	1.056531429	0.000803045	HR+HER2-	Paclitaxel + ABT888 + Carboplatin
TMC4	1.841398571	0.000829208	HR+HER2-	Paclitaxel + ABT888 + Carboplatin
ERBB4	1.465431429	0.000829472	HR+HER2-	Paclitaxel + ABT888 + Carboplatin
SEPHS2	1.159644286	0.000854607	HR+HER2-	Paclitaxel + ABT888 + Carboplatin
RAB11FIP3	1.254761429	0.000879915	HR+HER2-	Paclitaxel + ABT888 + Carboplatin
SNRPN	1.248122857	0.000904453	HR+HER2-	Paclitaxel + ABT888 + Carboplatin
RAB17	1.45058	0.000952811	HR+HER2-	Paclitaxel + ABT888 + Carboplatin
MAGED2	1.855141429	0.001119031	HR+HER2-	Paclitaxel + ABT888 + Carboplatin
SLC44A4	1.704172857	0.001176285	HR+HER2-	Paclitaxel + ABT888 + Carboplatin
NME5	1.405828571	0.001186298	HR+HER2-	Paclitaxel + ABT888 + Carboplatin
EPHX2	1.316187143	0.001195218	HR+HER2-	Paclitaxel + ABT888 + Carboplatin
CMBL	1.105962857	0.001198232	HR+HER2-	Paclitaxel + ABT888 + Carboplatin
ABCA3	2.017394286	0.001228411	HR+HER2-	Paclitaxel + ABT888 + Carboplatin
NFKBIZ	1.337771429	0.001285091	HR+HER2-	Paclitaxel + ABT888 + Carboplatin
TSPAN13	1.438431429	0.001350373	HR+HER2-	Paclitaxel + ABT888 + Carboplatin
UGCG	1.589895714	0.001383712	HR+HER2-	Paclitaxel + ABT888 + Carboplatin
PLEKHA6	1.336544286	0.001476884	HR+HER2-	Paclitaxel + ABT888 + Carboplatin
SELENBP1	1.629787143	0.001891995	HR+HER2-	Paclitaxel + ABT888 + Carboplatin
ADRA2C	1.764237143	0.0020233	HR+HER2-	Paclitaxel + ABT888 + Carboplatin
CERS4	1.642362857	0.002039674	HR+HER2-	Paclitaxel + ABT888 + Carboplatin
METRN	2.181642857	0.002129524	HR+HER2-	Paclitaxel + ABT888 + Carboplatin
SYT1	1.903625714	0.002154434	HR+HER2-	Paclitaxel + ABT888 + Carboplatin
CXXC5	1.476222857	0.002212347	HR+HER2-	Paclitaxel + ABT888 + Carboplatin
HPN	2.125278571	0.002221905	HR+HER2-	Paclitaxel + ABT888 + Carboplatin
TRPM4	1.337091429	0.002316905	HR+HER2-	Paclitaxel + ABT888 + Carboplatin
C10orf32	1.00421	0.002502308	HR+HER2-	Paclitaxel + ABT888 + Carboplatin
ANKRD30A	1.329958571	0.002549674	HR+HER2-	Paclitaxel + ABT888 + Carboplatin
IFT140	1.151558571	0.002619933	HR+HER2-	Paclitaxel + ABT888 + Carboplatin
TBC1D9	2.02948	0.002655912	HR+HER2-	Paclitaxel + ABT888 + Carboplatin
PDZK1	3.31109	0.002747125	HR+HER2-	Paclitaxel + ABT888 + Carboplatin
CXXC4	1.514255714	0.002889312	HR+HER2-	Paclitaxel + ABT888 + Carboplatin
RGS5	1.191094286	0.002927386	HR+HER2-	Paclitaxel + ABT888 + Carboplatin
MLPH	1.993371429	0.003060297	HR+HER2-	Paclitaxel + ABT888 + Carboplatin
DNAJC12	2.299712857	0.003281925	HR+HER2-	Paclitaxel + ABT888 + Carboplatin
PKIB	1.967761429	0.003319279	HR+HER2-	Paclitaxel + ABT888 + Carboplatin
TPRN	1.047614286	0.003399163	HR+HER2-	Paclitaxel + ABT888 + Carboplatin
NME4	1.164551429	0.003538011	HR+HER2-	Paclitaxel + ABT888 + Carboplatin
DACH1	2.604842857	0.003640562	HR+HER2-	Paclitaxel + ABT888 + Carboplatin
FAM110C	1.234232857	0.004056206	HR+HER2-	Paclitaxel + ABT888 + Carboplatin
MAST4	1.23175	0.00411631	HR+HER2-	Paclitaxel + ABT888 + Carboplatin
AMFR	1.123991429	0.004204262	HR+HER2-	Paclitaxel + ABT888 + Carboplatin
FBP1	1.791255714	0.004218756	HR+HER2-	Paclitaxel + ABT888 + Carboplatin
AP1M2	1.197198571	0.0042547	HR+HER2-	Paclitaxel + ABT888 + Carboplatin
CRAT	1.02639	0.004278944	HR+HER2-	Paclitaxel + ABT888 + Carboplatin
ABCA12	1.995837143	0.004416903	HR+HER2-	Paclitaxel + ABT888 + Carboplatin
MAPT	1.881737143	0.004487092	HR+HER2-	Paclitaxel + ABT888 + Carboplatin
SHC2	1.531221429	0.00474365	HR+HER2-	Paclitaxel + ABT888 + Carboplatin
TMEM25	1.17689	0.004831454	HR+HER2-	Paclitaxel + ABT888 + Carboplatin
AR	1.934552857	0.004895525	HR+HER2-	Paclitaxel + ABT888 + Carboplatin
C5orf30	1.096305714	0.005106634	HR+HER2-	Paclitaxel + ABT888 + Carboplatin
GPRASP2	1.051398571	0.005184013	HR+HER2-	Paclitaxel + ABT888 + Carboplatin
RBM11	1.21082	0.00519187	HR+HER2-	Paclitaxel + ABT888 + Carboplatin
GGT3P	1.216907143	0.005212939	HR+HER2-	Paclitaxel + ABT888 + Carboplatin
ACOT1	1.052128571	0.005280998	HR+HER2-	Paclitaxel + ABT888 + Carboplatin
ABCC11	2.38116	0.005368403	HR+HER2-	Paclitaxel + ABT888 + Carboplatin
CGA	2.742234286	0.005463166	HR+HER2-	Paclitaxel + ABT888 + Carboplatin
SPOPL	1.00224	0.005507637	HR+HER2-	Paclitaxel + ABT888 + Carboplatin
NAT1	2.70194	0.005522472	HR+HER2-	Paclitaxel + ABT888 + Carboplatin
AI810669	1.399455714	0.005532761	HR+HER2-	Paclitaxel + ABT888 + Carboplatin
KCNC2	1.276024286	0.005673607	HR+HER2-	Paclitaxel + ABT888 + Carboplatin
ZG16B	2.919551429	0.005679661	HR+HER2-	Paclitaxel + ABT888 + Carboplatin
RHOBTB3	1.222955714	0.005781712	HR+HER2-	Paclitaxel + ABT888 + Carboplatin
SNURF	1.072571429	0.005861519	HR+HER2-	Paclitaxel + ABT888 + Carboplatin
DCXR	1.183214286	0.005930619	HR+HER2-	Paclitaxel + ABT888 + Carboplatin
AGR3	2.927172857	0.005975161	HR+HER2-	Paclitaxel + ABT888 + Carboplatin
ETNK2	1.263625714	0.006012604	HR+HER2-	Paclitaxel + ABT888 + Carboplatin
PLCD4	1.31727	0.006512637	HR+HER2-	Paclitaxel + ABT888 + Carboplatin
HOXC13	1.122281429	0.006540086	HR+HER2-	Paclitaxel + ABT888 + Carboplatin
CHST1	1.184305714	0.006648309	HR+HER2-	Paclitaxel + ABT888 + Carboplatin
FOXA1	2.893615714	0.006737875	HR+HER2-	Paclitaxel + ABT888 + Carboplatin
GGT1	1.131227143	0.006852644	HR+HER2-	Paclitaxel + ABT888 + Carboplatin
MUC20	1.376358571	0.006967407	HR+HER2-	Paclitaxel + ABT888 + Carboplatin
C9orf116	1.296232857	0.007330803	HR+HER2-	Paclitaxel + ABT888 + Carboplatin
SMIM14	1.00469	0.00770928	HR+HER2-	Paclitaxel + ABT888 + Carboplatin
PRKAR2B	1.227434286	0.00776138	HR+HER2-	Paclitaxel + ABT888 + Carboplatin
FAM134B	1.475552857	0.007991785	HR+HER2-	Paclitaxel + ABT888 + Carboplatin
MRPS30	1.104577143	0.008201474	HR+HER2-	Paclitaxel + ABT888 + Carboplatin
PVRL2	1.127708571	0.008395539	HR+HER2-	Paclitaxel + ABT888 + Carboplatin
LOC102724631	1.218864286	0.008534518	HR+HER2-	Paclitaxel + ABT888 + Carboplatin
HAGH	1.062714286	0.008616179	HR+HER2-	Paclitaxel + ABT888 + Carboplatin
GGTLC1	1.336987143	0.008649675	HR+HER2-	Paclitaxel + ABT888 + Carboplatin
SLC9A3R1	1.620342857	0.009087783	HR+HER2-	Paclitaxel + ABT888 + Carboplatin
CCND1	1.164325714	0.009221331	HR+HER2-	Paclitaxel + ABT888 + Carboplatin
C3orf18	1.181234286	0.009913726	HR+HER2-	Paclitaxel + ABT888 + Carboplatin
AMIGO2	1.463962857	0.009923663	HR+HER2-	Paclitaxel + ABT888 + Carboplatin
CCDC64B	1.616076667	6.86E-05	HR-HER2-	Paclitaxel + AMG 386
TBC1D24	1.053696667	0.000462313	HR-HER2-	Paclitaxel + AMG 386
DCTPP1	0.854733333	0.001311659	HR-HER2-	Paclitaxel + AMG 386
HSD11B1L	0.98626	0.001698429	HR-HER2-	Paclitaxel + AMG 386
CYTB	0.854133333	0.00229505	HR-HER2-	Paclitaxel + AMG 386
FBXL16	1.867173333	0.002422528	HR-HER2-	Paclitaxel + AMG 386
CCL19	2.128976667	0.003702542	HR-HER2-	Paclitaxel + AMG 386
CIDEA	1.230663333	0.007246881	HR-HER2-	Paclitaxel + AMG 386
PRSS22	1.13103	0.007376334	HR-HER2-	Paclitaxel + AMG 386
SLC9A3R2	1.174933333	0.007464478	HR-HER2-	Paclitaxel + AMG 386
RHOV	1.41301	0.008782255	HR-HER2-	Paclitaxel + AMG 386
SLC4A11	1.762663333	0.009673776	HR-HER2-	Paclitaxel + AMG 386
MST1	1.051191903	2.43E-05	HR+HER2-	Paclitaxel + AMG 386
PDXDC2P	0.63822834	6.61E-05	HR+HER2-	Paclitaxel + AMG 386
CCNL2	0.679763968	0.000108988	HR+HER2-	Paclitaxel + AMG 386
CA14	1.015311741	0.000160404	HR+HER2-	Paclitaxel + AMG 386
DKFZP586I1420	0.957346559	0.00020662	HR+HER2-	Paclitaxel + AMG 386
AKAP9	0.801639676	0.000215241	HR+HER2-	Paclitaxel + AMG 386
RORC	1.371876923	0.000264387	HR+HER2-	Paclitaxel + AMG 386
SLC44A5	0.668944534	0.000307418	HR+HER2-	Paclitaxel + AMG 386
PCP2	1.292666802	0.000315784	HR+HER2-	Paclitaxel + AMG 386
SH2B1	0.738206883	0.000322532	HR+HER2-	Paclitaxel + AMG 386
CMYA5	1.058745749	0.000380521	HR+HER2-	Paclitaxel + AMG 386
MALAT1	0.788910931	0.000383715	HR+HER2-	Paclitaxel + AMG 386
MLH3	0.609597166	0.000395199	HR+HER2-	Paclitaxel + AMG 386
ZNF767P	0.588867611	0.000401931	HR+HER2-	Paclitaxel + AMG 386
TRIM45	0.957995547	0.000419332	HR+HER2-	Paclitaxel + AMG 386
TTC18	0.998507287	0.000443759	HR+HER2-	Paclitaxel + AMG 386
SLC25A29	0.919143725	0.000451193	HR+HER2-	Paclitaxel + AMG 386
ZNF300	0.679481377	0.000495891	HR+HER2-	Paclitaxel + AMG 386
IP6K2	0.554478543	0.000496408	HR+HER2-	Paclitaxel + AMG 386
NMNAT1	0.428692713	0.00055828	HR+HER2-	Paclitaxel + AMG 386
REPS2	1.094986235	0.000678339	HR+HER2-	Paclitaxel + AMG 386
PI4KAP2	0.547621457	0.000704812	HR+HER2-	Paclitaxel + AMG 386
GARNL3	0.776560324	0.00077749	HR+HER2-	Paclitaxel + AMG 386
TP73-AS1	0.586123077	0.000792608	HR+HER2-	Paclitaxel + AMG 386
ZNF112	0.548609312	0.000847689	HR+HER2-	Paclitaxel + AMG 386
ZNF721	0.483374494	0.000958331	HR+HER2-	Paclitaxel + AMG 386
ATP9B	0.453391498	0.001019361	HR+HER2-	Paclitaxel + AMG 386
RBM5	0.536684211	0.001020307	HR+HER2-	Paclitaxel + AMG 386
PIGQ	0.575410526	0.001112594	HR+HER2-	Paclitaxel + AMG 386
CRIPAK	0.822591498	0.00112804	HR+HER2-	Paclitaxel + AMG 386
SLC9A8	0.575496761	0.001137311	HR+HER2-	Paclitaxel + AMG 386
RAB38	0.714611336	0.001153203	HR+HER2-	Paclitaxel + AMG 386
GPD2	0.662932794	0.001275183	HR+HER2-	Paclitaxel + AMG 386
DENND4C	0.606161943	0.001277056	HR+HER2-	Paclitaxel + AMG 386
LOC100190986	0.574119433	0.001340065	HR+HER2-	Paclitaxel + AMG 386
LINC00174	0.696589879	0.001360629	HR+HER2-	Paclitaxel + AMG 386
ASMTL-AS1	0.562607287	0.001375202	HR+HER2-	Paclitaxel + AMG 386
FAM86C2P	0.463268826	0.001423883	HR+HER2-	Paclitaxel + AMG 386
XLOC_007348	0.552151822	0.00143178	HR+HER2-	Paclitaxel + AMG 386
MAP3K1	0.627768016	0.001532582	HR+HER2-	Paclitaxel + AMG 386
RABGAP1	0.44245587	0.00156952	HR+HER2-	Paclitaxel + AMG 386
RPL23AP32	0.882779352	0.001578162	HR+HER2-	Paclitaxel + AMG 386
LEAP2	0.719000405	0.001585746	HR+HER2-	Paclitaxel + AMG 386
CPT1B	0.802330364	0.001590825	HR+HER2-	Paclitaxel + AMG 386
ADAMTS19	0.862794737	0.001612771	HR+HER2-	Paclitaxel + AMG 386
CYP21A2	0.724253441	0.001665991	HR+HER2-	Paclitaxel + AMG 386
NAPB	0.673669231	0.001680862	HR+HER2-	Paclitaxel + AMG 386
LOC100272216	0.861221457	0.001699702	HR+HER2-	Paclitaxel + AMG 386
NHLRC4	0.879098381	0.001720855	HR+HER2-	Paclitaxel + AMG 386
TAPT1-AS1	0.579652632	0.00174458	HR+HER2-	Paclitaxel + AMG 386
USP34	0.457331579	0.001760498	HR+HER2-	Paclitaxel + AMG 386
CLK2	0.429968016	0.001785732	HR+HER2-	Paclitaxel + AMG 386
LOC102725134	0.782254251	0.001799458	HR+HER2-	Paclitaxel + AMG 386
ZNF500	0.612878138	0.00181898	HR+HER2-	Paclitaxel + AMG 386
ZNF395	0.602012955	0.001826047	HR+HER2-	Paclitaxel + AMG 386
EXOSC10	0.562481781	0.001875242	HR+HER2-	Paclitaxel + AMG 386
IQCG	0.540159109	0.001878039	HR+HER2-	Paclitaxel + AMG 386
CSAD	0.81141498	0.001894209	HR+HER2-	Paclitaxel + AMG 386
RASA1	0.450304453	0.001917124	HR+HER2-	Paclitaxel + AMG 386
TAS2R10	0.610548583	0.001963444	HR+HER2-	Paclitaxel + AMG 386
LONRF2	1.586400405	0.001972568	HR+HER2-	Paclitaxel + AMG 386
FAM73B	0.566036842	0.001976925	HR+HER2-	Paclitaxel + AMG 386
C5orf42	0.529306478	0.001977213	HR+HER2-	Paclitaxel + AMG 386
CHN2	0.764607287	0.002013816	HR+HER2-	Paclitaxel + AMG 386
MLLT1	0.412807692	0.00206047	HR+HER2-	Paclitaxel + AMG 386
SLC25A21-AS1	0.538676113	0.002079777	HR+HER2-	Paclitaxel + AMG 386
HKR1	0.580480162	0.00208939	HR+HER2-	Paclitaxel + AMG 386
LOC101930277	0.630234413	0.00209938	HR+HER2-	Paclitaxel + AMG 386
PGR	1.253110121	0.002126907	HR+HER2-	Paclitaxel + AMG 386
UVSSA	0.676657085	0.002133167	HR+HER2-	Paclitaxel + AMG 386
GUSBP11	0.506859109	0.002145592	HR+HER2-	Paclitaxel + AMG 386
ENO3	0.575906073	0.002157588	HR+HER2-	Paclitaxel + AMG 386
NIPBL	0.478553441	0.002159413	HR+HER2-	Paclitaxel + AMG 386
ABCA9	0.653753441	0.002170366	HR+HER2-	Paclitaxel + AMG 386
COG7	0.578192308	0.002221219	HR+HER2-	Paclitaxel + AMG 386
KCNQ1OT1	0.779907287	0.002333284	HR+HER2-	Paclitaxel + AMG 386
PTGR2	0.628568421	0.002379821	HR+HER2-	Paclitaxel + AMG 386
PSEN1	0.501012955	0.002412037	HR+HER2-	Paclitaxel + AMG 386
MYOZ3	0.912125911	0.002444315	HR+HER2-	Paclitaxel + AMG 386
APBB3	0.497625506	0.002491979	HR+HER2-	Paclitaxel + AMG 386
DECR2	0.604036437	0.002503452	HR+HER2-	Paclitaxel + AMG 386
RICTOR	0.416405263	0.002528537	HR+HER2-	Paclitaxel + AMG 386
MED18	0.849337247	0.002546618	HR+HER2-	Paclitaxel + AMG 386
POLK	0.542868421	0.002556541	HR+HER2-	Paclitaxel + AMG 386
IFT88	0.557165182	0.002556825	HR+HER2-	Paclitaxel + AMG 386
SLC9A1	0.492054656	0.002606218	HR+HER2-	Paclitaxel + AMG 386
MTFR1L	0.509795142	0.002613091	HR+HER2-	Paclitaxel + AMG 386
C16orf62	0.477572874	0.00270163	HR+HER2-	Paclitaxel + AMG 386
ZBTB48	0.519934008	0.002711916	HR+HER2-	Paclitaxel + AMG 386
CIPC	0.511162753	0.002721634	HR+HER2-	Paclitaxel + AMG 386
EVL	0.994677328	0.002757733	HR+HER2-	Paclitaxel + AMG 386
CLGN	1.257480162	0.002763107	HR+HER2-	Paclitaxel + AMG 386
ZNF205-AS1	0.621153441	0.002765029	HR+HER2-	Paclitaxel + AMG 386
GUSBP1	0.777289879	0.002778538	HR+HER2-	Paclitaxel + AMG 386
GUSBP3	0.555121862	0.002797426	HR+HER2-	Paclitaxel + AMG 386
TBCK	0.470295951	0.002799083	HR+HER2-	Paclitaxel + AMG 386
C1orf21	0.923961943	0.002831853	HR+HER2-	Paclitaxel + AMG 386
N4BP2L2	0.556221862	0.002832914	HR+HER2-	Paclitaxel + AMG 386
EXOSC6	0.420227935	0.002834531	HR+HER2-	Paclitaxel + AMG 386
KIF13B	0.575951417	0.002844958	HR+HER2-	Paclitaxel + AMG 386
RHOT2	0.593792308	0.002854769	HR+HER2-	Paclitaxel + AMG 386
GRK4	0.499861943	0.002862241	HR+HER2-	Paclitaxel + AMG 386
WFDC6	0.573679757	0.003024154	HR+HER2-	Paclitaxel + AMG 386
C8orf31	0.700326316	0.003025469	HR+HER2-	Paclitaxel + AMG 386
FAM57B	0.691417409	0.003098653	HR+HER2-	Paclitaxel + AMG 386
RNF151	0.460822267	0.003184677	HR+HER2-	Paclitaxel + AMG 386
SPEF2	0.572980567	0.00320343	HR+HER2-	Paclitaxel + AMG 386
POLI	0.609019028	0.003220386	HR+HER2-	Paclitaxel + AMG 386
ACOX3	0.551997571	0.003246988	HR+HER2-	Paclitaxel + AMG 386
CCP110	0.630509312	0.003325877	HR+HER2-	Paclitaxel + AMG 386
CCS	0.583727126	0.0033645	HR+HER2-	Paclitaxel + AMG 386
SPDYE2	0.4392417	0.003369557	HR+HER2-	Paclitaxel + AMG 386
TMEM106B	0.555676518	0.003379356	HR+HER2-	Paclitaxel + AMG 386
GOLGA1	0.458335628	0.003405027	HR+HER2-	Paclitaxel + AMG 386
LOC158960	0.608520648	0.003407214	HR+HER2-	Paclitaxel + AMG 386
CATSPER2	0.569912146	0.003429533	HR+HER2-	Paclitaxel + AMG 386
ABAT	0.860525101	0.003449318	HR+HER2-	Paclitaxel + AMG 386
LRSAM1	0.412409717	0.003453519	HR+HER2-	Paclitaxel + AMG 386
ARHGEF11	0.400828745	0.003486343	HR+HER2-	Paclitaxel + AMG 386
WDR36	0.440225506	0.003513103	HR+HER2-	Paclitaxel + AMG 386
LRIG2	0.415306883	0.003521546	HR+HER2-	Paclitaxel + AMG 386
FMO5	0.892205263	0.003568889	HR+HER2-	Paclitaxel + AMG 386
ABCA12	1.620105668	0.003584537	HR+HER2-	Paclitaxel + AMG 386
ROGDI	0.701544939	0.003616892	HR+HER2-	Paclitaxel + AMG 386
LOC389765	0.53857085	0.00363355	HR+HER2-	Paclitaxel + AMG 386
C5	0.674702429	0.00363547	HR+HER2-	Paclitaxel + AMG 386
KCND3	0.59015749	0.003678556	HR+HER2-	Paclitaxel + AMG 386
SPATA6	0.482231174	0.003684104	HR+HER2-	Paclitaxel + AMG 386
FAM110B	0.96191498	0.003687038	HR+HER2-	Paclitaxel + AMG 386
KDM2A	0.509025101	0.003760937	HR+HER2-	Paclitaxel + AMG 386
ENPP4	0.728998381	0.00380149	HR+HER2-	Paclitaxel + AMG 386
CAMK2B	1.050205668	0.003826627	HR+HER2-	Paclitaxel + AMG 386
CLUHP3	0.507396761	0.003827223	HR+HER2-	Paclitaxel + AMG 386
RALGPS1	0.579376113	0.003900006	HR+HER2-	Paclitaxel + AMG 386
SMYD3	0.500838057	0.003947316	HR+HER2-	Paclitaxel + AMG 386
UNC13B	0.529305668	0.003989633	HR+HER2-	Paclitaxel + AMG 386
MINOS1P1	0.552306073	0.003993861	HR+HER2-	Paclitaxel + AMG 386
GLB1L	0.561633198	0.004040654	HR+HER2-	Paclitaxel + AMG 386
INPP5J	1.169568421	0.004064269	HR+HER2-	Paclitaxel + AMG 386
NFE2	0.903247773	0.004085454	HR+HER2-	Paclitaxel + AMG 386
DNAJC17	0.45477085	0.004092036	HR+HER2-	Paclitaxel + AMG 386
LOC153811	0.563660324	0.004099917	HR+HER2-	Paclitaxel + AMG 386
DISP1	0.497019028	0.00409995	HR+HER2-	Paclitaxel + AMG 386
LANCL1	0.469428745	0.004171948	HR+HER2-	Paclitaxel + AMG 386
CAPN13	1.099453846	0.004197734	HR+HER2-	Paclitaxel + AMG 386
ZMAT1	0.660817409	0.004245108	HR+HER2-	Paclitaxel + AMG 386
UBXN11	0.415667611	0.004258425	HR+HER2-	Paclitaxel + AMG 386
NR4A2	0.612699595	0.004289051	HR+HER2-	Paclitaxel + AMG 386
NOS1AP	0.950389474	0.004324946	HR+HER2-	Paclitaxel + AMG 386
ZNRF2P1	0.79818583	0.004350825	HR+HER2-	Paclitaxel + AMG 386
ZNF577	0.503974494	0.004459911	HR+HER2-	Paclitaxel + AMG 386
SMA4	1.002673684	0.004466337	HR+HER2-	Paclitaxel + AMG 386
POTEI	0.906970445	0.004490059	HR+HER2-	Paclitaxel + AMG 386
MAGIX	0.452417814	0.004517258	HR+HER2-	Paclitaxel + AMG 386
ATP7B	0.887934818	0.004543085	HR+HER2-	Paclitaxel + AMG 386
ASAP1-IT1	0.680999595	0.004558052	HR+HER2-	Paclitaxel + AMG 386
ADAMTS13	0.515601619	0.004606898	HR+HER2-	Paclitaxel + AMG 386
NCKAP5	0.556042915	0.0046457	HR+HER2-	Paclitaxel + AMG 386
LOC101060589	0.546079757	0.004689289	HR+HER2-	Paclitaxel + AMG 386
FANK1	0.703168016	0.004749401	HR+HER2-	Paclitaxel + AMG 386
QDPR	1.068522267	0.004788341	HR+HER2-	Paclitaxel + AMG 386
BRD9	0.402265992	0.00481295	HR+HER2-	Paclitaxel + AMG 386
RHOD	0.706336032	0.004839787	HR+HER2-	Paclitaxel + AMG 386
TSPY26P	0.414951417	0.004933945	HR+HER2-	Paclitaxel + AMG 386
LOC148413	0.509661134	0.004981426	HR+HER2-	Paclitaxel + AMG 386
C1orf213	0.479771255	0.004986436	HR+HER2-	Paclitaxel + AMG 386
RBM6	0.514598785	0.005019759	HR+HER2-	Paclitaxel + AMG 386
VPS52	0.41474251	0.00504797	HR+HER2-	Paclitaxel + AMG 386
PDXDC1	0.404568826	0.005048445	HR+HER2-	Paclitaxel + AMG 386
ENPP5	1.014531579	0.005050298	HR+HER2-	Paclitaxel + AMG 386
INADL	0.569502024	0.005078304	HR+HER2-	Paclitaxel + AMG 386
AGAP8	0.477534413	0.005140733	HR+HER2-	Paclitaxel + AMG 386
ZMYND12	0.563926721	0.005162101	HR+HER2-	Paclitaxel + AMG 386
VPS45	0.529938866	0.005162373	HR+HER2-	Paclitaxel + AMG 386
POTED	1.116298785	0.00517941	HR+HER2-	Paclitaxel + AMG 386
ABCA11P	0.436375709	0.00518016	HR+HER2-	Paclitaxel + AMG 386
ZNF91	0.705389879	0.00533766	HR+HER2-	Paclitaxel + AMG 386
BHLHB9	0.474971255	0.005342445	HR+HER2-	Paclitaxel + AMG 386
SYT9	0.482053846	0.005343366	HR+HER2-	Paclitaxel + AMG 386
TNAP	0.573281377	0.005345725	HR+HER2-	Paclitaxel + AMG 386
C10orf82	1.08747166	0.005427252	HR+HER2-	Paclitaxel + AMG 386
PLXNB1	0.729479352	0.005430153	HR+HER2-	Paclitaxel + AMG 386
TTC12	0.540905263	0.005459145	HR+HER2-	Paclitaxel + AMG 386
DYNC2H1	0.482345749	0.005494599	HR+HER2-	Paclitaxel + AMG 386
SLC35E2	0.497890283	0.005566176	HR+HER2-	Paclitaxel + AMG 386
CYP2D6	0.465539271	0.005645132	HR+HER2-	Paclitaxel + AMG 386
SLC7A8	0.842162753	0.005680467	HR+HER2-	Paclitaxel + AMG 386
NADK	0.421822672	0.005712893	HR+HER2-	Paclitaxel + AMG 386
LOC728093	0.516269636	0.005738174	HR+HER2-	Paclitaxel + AMG 386
SNX13	0.466355061	0.005755757	HR+HER2-	Paclitaxel + AMG 386
SESTD1	0.590687854	0.005767552	HR+HER2-	Paclitaxel + AMG 386
SSH3	0.76441498	0.005777277	HR+HER2-	Paclitaxel + AMG 386
TAPT1	0.502959514	0.005790481	HR+HER2-	Paclitaxel + AMG 386
PGAP2	0.470364372	0.005852624	HR+HER2-	Paclitaxel + AMG 386
PIK3R1	0.719697571	0.005891162	HR+HER2-	Paclitaxel + AMG 386
HECTD2	0.621502834	0.005922372	HR+HER2-	Paclitaxel + AMG 386
HMGCL	0.512251417	0.005998503	HR+HER2-	Paclitaxel + AMG 386
PRKACA	0.461825506	0.00602344	HR+HER2-	Paclitaxel + AMG 386
RCOR3	0.502539676	0.006024277	HR+HER2-	Paclitaxel + AMG 386
RGL2	0.67004332	0.006069358	HR+HER2-	Paclitaxel + AMG 386
LOC646652	0.488265587	0.006079706	HR+HER2-	Paclitaxel + AMG 386
ATP6AP1L	0.634362753	0.006089896	HR+HER2-	Paclitaxel + AMG 386
BAIAP2-AS1	0.573289879	0.006222167	HR+HER2-	Paclitaxel + AMG 386
EXOC6	0.474823887	0.006255441	HR+HER2-	Paclitaxel + AMG 386
CRAT	0.586136032	0.006293373	HR+HER2-	Paclitaxel + AMG 386
PAQR6	0.960093522	0.006338128	HR+HER2-	Paclitaxel + AMG 386
C9orf37	0.428392713	0.006363074	HR+HER2-	Paclitaxel + AMG 386
TMEM44	0.450495142	0.006369777	HR+HER2-	Paclitaxel + AMG 386
LOC102724631	1.239313765	0.006579135	HR+HER2-	Paclitaxel + AMG 386
ERI2	0.42568664	0.006713357	HR+HER2-	Paclitaxel + AMG 386
ZNF876P	0.451427935	0.006719147	HR+HER2-	Paclitaxel + AMG 386
ZNF404	0.775647773	0.006826219	HR+HER2-	Paclitaxel + AMG 386
ZNF10	0.497707692	0.006855532	HR+HER2-	Paclitaxel + AMG 386
PALB2	0.419916194	0.006865622	HR+HER2-	Paclitaxel + AMG 386
NXNL2	0.85690081	0.006989204	HR+HER2-	Paclitaxel + AMG 386
B4GALT1	0.638636032	0.006998186	HR+HER2-	Paclitaxel + AMG 386
NPIPB6	0.414530364	0.007021387	HR+HER2-	Paclitaxel + AMG 386
LOC100128361	0.585190688	0.007051405	HR+HER2-	Paclitaxel + AMG 386
SLC5A8	0.894367611	0.007096086	HR+HER2-	Paclitaxel + AMG 386
MAMDC4	0.468514575	0.007123588	HR+HER2-	Paclitaxel + AMG 386
FRS2	0.655319433	0.007129833	HR+HER2-	Paclitaxel + AMG 386
C1QL1	0.589052227	0.007158199	HR+HER2-	Paclitaxel + AMG 386
NPAS1	0.630505263	0.007203824	HR+HER2-	Paclitaxel + AMG 386
DCDC5	1.049945344	0.00722843	HR+HER2-	Paclitaxel + AMG 386
TLE6	0.769324291	0.007232623	HR+HER2-	Paclitaxel + AMG 386
PMS2P9	0.463587449	0.007302253	HR+HER2-	Paclitaxel + AMG 386
LINC01089	0.506601619	0.007320073	HR+HER2-	Paclitaxel + AMG 386
CES4A	0.468770445	0.007337054	HR+HER2-	Paclitaxel + AMG 386
NFATC2IP	0.413177328	0.007360948	HR+HER2-	Paclitaxel + AMG 386
STK39	0.780707692	0.007398644	HR+HER2-	Paclitaxel + AMG 386
RAD9A	0.641878543	0.007433218	HR+HER2-	Paclitaxel + AMG 386
TSNAXIP1	0.553378947	0.00747377	HR+HER2-	Paclitaxel + AMG 386
PRRT2	1.209638462	0.007540855	HR+HER2-	Paclitaxel + AMG 386
CIART	0.808144939	0.007542357	HR+HER2-	Paclitaxel + AMG 386
KLHL41	0.563439271	0.007634164	HR+HER2-	Paclitaxel + AMG 386
ASTL	0.461905668	0.007650378	HR+HER2-	Paclitaxel + AMG 386
IFITM10	0.748838866	0.007794836	HR+HER2-	Paclitaxel + AMG 386
TMEM145	0.907452632	0.007808509	HR+HER2-	Paclitaxel + AMG 386
TPRN	0.740754656	0.007817683	HR+HER2-	Paclitaxel + AMG 386
IQCC	0.439174494	0.007838555	HR+HER2-	Paclitaxel + AMG 386
FBP1	1.186958704	0.007855507	HR+HER2-	Paclitaxel + AMG 386
KIAA0556	0.415076923	0.00785722	HR+HER2-	Paclitaxel + AMG 386
FAM161A	0.493253441	0.007875533	HR+HER2-	Paclitaxel + AMG 386
PAXIP1	0.663732389	0.007969397	HR+HER2-	Paclitaxel + AMG 386
DCAF16	0.500049798	0.008081326	HR+HER2-	Paclitaxel + AMG 386
STK36	0.462160729	0.008113597	HR+HER2-	Paclitaxel + AMG 386
NUDT12	0.620208097	0.008136394	HR+HER2-	Paclitaxel + AMG 386
HSDL2	0.503908907	0.008139386	HR+HER2-	Paclitaxel + AMG 386
LNX1	0.570461538	0.008147933	HR+HER2-	Paclitaxel + AMG 386
FARSLB	0.476769636	0.008203752	HR+HER2-	Paclitaxel + AMG 386
FAM161B	0.532346559	0.008258048	HR+HER2-	Paclitaxel + AMG 386
LOC100133091	0.410878947	0.008268709	HR+HER2-	Paclitaxel + AMG 386
ATG16L2	0.632189069	0.008348965	HR+HER2-	Paclitaxel + AMG 386
ZNF133	0.512378138	0.008357788	HR+HER2-	Paclitaxel + AMG 386
NOXA1	0.880579352	0.008414257	HR+HER2-	Paclitaxel + AMG 386
INTU	0.443802834	0.008453765	HR+HER2-	Paclitaxel + AMG 386
NOSTRIN	1.145041296	0.00848182	HR+HER2-	Paclitaxel + AMG 386
OTOR	0.586435628	0.008510936	HR+HER2-	Paclitaxel + AMG 386
CIRBP	0.549589879	0.008527198	HR+HER2-	Paclitaxel + AMG 386
THNSL2	0.830488259	0.008530891	HR+HER2-	Paclitaxel + AMG 386
ZNF839	0.483379352	0.008572036	HR+HER2-	Paclitaxel + AMG 386
SFMBT1	0.423479352	0.008642218	HR+HER2-	Paclitaxel + AMG 386
SKIV2L2	0.443386235	0.008694729	HR+HER2-	Paclitaxel + AMG 386
RXRB	0.4960583	0.008797878	HR+HER2-	Paclitaxel + AMG 386
INSM1	0.828080972	0.008839543	HR+HER2-	Paclitaxel + AMG 386
EVPLL	0.728340486	0.008842787	HR+HER2-	Paclitaxel + AMG 386
COL9A2	0.686593927	0.009006208	HR+HER2-	Paclitaxel + AMG 386
KIAA1328	0.466154656	0.00904344	HR+HER2-	Paclitaxel + AMG 386
MKL2	0.442651417	0.009072423	HR+HER2-	Paclitaxel + AMG 386
ZNF629	0.492359109	0.009134825	HR+HER2-	Paclitaxel + AMG 386
CAP2	0.946220648	0.009273343	HR+HER2-	Paclitaxel + AMG 386
FAM181B	0.607702429	0.009296531	HR+HER2-	Paclitaxel + AMG 386
LYPD6	0.74761417	0.009297944	HR+HER2-	Paclitaxel + AMG 386
PLEKHA5	0.425508907	0.009309778	HR+HER2-	Paclitaxel + AMG 386
LOC158863	0.467645749	0.009376442	HR+HER2-	Paclitaxel + AMG 386
PYROXD2	0.524508097	0.009408932	HR+HER2-	Paclitaxel + AMG 386
KIAA0040	0.513821457	0.009470292	HR+HER2-	Paclitaxel + AMG 386
SH3GLB2	0.687726721	0.009639552	HR+HER2-	Paclitaxel + AMG 386
NS3BP	0.463517409	0.009643633	HR+HER2-	Paclitaxel + AMG 386
CROCCP2	0.477408907	0.009646294	HR+HER2-	Paclitaxel + AMG 386
EML2	0.593987854	0.009647363	HR+HER2-	Paclitaxel + AMG 386
KIAA0754	0.515167206	0.00970749	HR+HER2-	Paclitaxel + AMG 386
LOC100133050	0.968758704	0.009721487	HR+HER2-	Paclitaxel + AMG 386
WT1	0.443687045	0.009810383	HR+HER2-	Paclitaxel + AMG 386
SEC31B	0.681033603	0.009821803	HR+HER2-	Paclitaxel + AMG 386
PER3	0.486112551	0.009967916	HR+HER2-	Paclitaxel + AMG 386
STH	0.689391093	0.009980373	HR+HER2-	Paclitaxel + AMG 386
MIPEP	1.276566667	3.94E-06	HR-HER2-	Paclitaxel + Ganetespib
IGFALS	1.019091667	1.27E-05	HR-HER2-	Paclitaxel + Ganetespib
MRPS26	1.205375	3.84E-05	HR-HER2-	Paclitaxel + Ganetespib
FGF3	1.837245833	4.09E-05	HR-HER2-	Paclitaxel + Ganetespib
MFSD3	2.0984125	4.79E-05	HR-HER2-	Paclitaxel + Ganetespib
SLC25A15	1.098495833	0.000116488	HR-HER2-	Paclitaxel + Ganetespib
EBPL	1.4755	0.000162301	HR-HER2-	Paclitaxel + Ganetespib
PYGB	1.288466667	0.000200789	HR-HER2-	Paclitaxel + Ganetespib
STARD10	1.0167375	0.000218719	HR-HER2-	Paclitaxel + Ganetespib
CYC1	1.174666667	0.000220627	HR-HER2-	Paclitaxel + Ganetespib
ARFIP2	1.164483333	0.0002407	HR-HER2-	Paclitaxel + Ganetespib
PPA2	1.245579167	0.00028381	HR-HER2-	Paclitaxel + Ganetespib
DZIP1	1.1912375	0.000304181	HR-HER2-	Paclitaxel + Ganetespib
LOC101928879	1.0812875	0.000309322	HR-HER2-	Paclitaxel + Ganetespib
MRPL23	1.157608333	0.000421179	HR-HER2-	Paclitaxel + Ganetespib
DDX47	1.695166667	0.000421282	HR-HER2-	Paclitaxel + Ganetespib
FBXW9	1.018933333	0.000429981	HR-HER2-	Paclitaxel + Ganetespib
TNFRSF6B	1.619979167	0.000501342	HR-HER2-	Paclitaxel + Ganetespib
BCAP31	1.03775	0.000521164	HR-HER2-	Paclitaxel + Ganetespib
OIP5	1.155420833	0.000595612	HR-HER2-	Paclitaxel + Ganetespib
TM7SF2	1.282166667	0.000632516	HR-HER2-	Paclitaxel + Ganetespib
COLEC11	2.03545	0.00065594	HR-HER2-	Paclitaxel + Ganetespib
C8orf33	1.0356125	0.000765902	HR-HER2-	Paclitaxel + Ganetespib
C2orf80	1.215645833	0.00082099	HR-HER2-	Paclitaxel + Ganetespib
MLST8	1.003275	0.00083088	HR-HER2-	Paclitaxel + Ganetespib
KCNN4	1.752666667	0.000974553	HR-HER2-	Paclitaxel + Ganetespib
PPP1R16A	1.080291667	0.001068934	HR-HER2-	Paclitaxel + Ganetespib
OTOA	1.052579167	0.001128059	HR-HER2-	Paclitaxel + Ganetespib
COA1	1.1655875	0.001139889	HR-HER2-	Paclitaxel + Ganetespib
HAO1	1.6289125	0.00119685	HR-HER2-	Paclitaxel + Ganetespib
CYTL1	1.178245833	0.001287064	HR-HER2-	Paclitaxel + Ganetespib
KIF25-AS1	1.4041625	0.001331676	HR-HER2-	Paclitaxel + Ganetespib
NME4	1.096170833	0.001370175	HR-HER2-	Paclitaxel + Ganetespib
COPS5	1.041125	0.001383426	HR-HER2-	Paclitaxel + Ganetespib
BLID	1.275779167	0.001529064	HR-HER2-	Paclitaxel + Ganetespib
MUM1L1	1.441116667	0.001679691	HR-HER2-	Paclitaxel + Ganetespib
LACRT	1.3614125	0.001686011	HR-HER2-	Paclitaxel + Ganetespib
NXF5	1.117179167	0.001696814	HR-HER2-	Paclitaxel + Ganetespib
RHOV	1.678379167	0.001730534	HR-HER2-	Paclitaxel + Ganetespib
SLC25A6	1.175416667	0.001777773	HR-HER2-	Paclitaxel + Ganetespib
NXF2	1.552604167	0.00181473	HR-HER2-	Paclitaxel + Ganetespib
NUDT16L1	1.130541667	0.001846752	HR-HER2-	Paclitaxel + Ganetespib
HES6	1.165483333	0.001923412	HR-HER2-	Paclitaxel + Ganetespib
MRPL17	1.017504167	0.001964808	HR-HER2-	Paclitaxel + Ganetespib
C19orf24	1.181958333	0.001982511	HR-HER2-	Paclitaxel + Ganetespib
LOC389332	1.057525	0.002024923	HR-HER2-	Paclitaxel + Ganetespib
PCDH20	1.318920833	0.002200064	HR-HER2-	Paclitaxel + Ganetespib
E2F5	1.461670833	0.002310397	HR-HER2-	Paclitaxel + Ganetespib
RAB38	1.092945833	0.002411248	HR-HER2-	Paclitaxel + Ganetespib
TSTA3	1.253420833	0.002501	HR-HER2-	Paclitaxel + Ganetespib
LOH12CR1	1.317666667	0.002547001	HR-HER2-	Paclitaxel + Ganetespib
SLC22A31	1.017641667	0.002678945	HR-HER2-	Paclitaxel + Ganetespib
SLC22A18AS	1.239895833	0.002868265	HR-HER2-	Paclitaxel + Ganetespib
SPATA19	1.048429167	0.003030286	HR-HER2-	Paclitaxel + Ganetespib
GJB1	1.274820833	0.003306415	HR-HER2-	Paclitaxel + Ganetespib
OSTC	1.094083333	0.003566585	HR-HER2-	Paclitaxel + Ganetespib
FLJ13744	2.238179167	0.003626389	HR-HER2-	Paclitaxel + Ganetespib
ACOX2	1.010870833	0.003661199	HR-HER2-	Paclitaxel + Ganetespib
FKBP10	1.323345833	0.003679697	HR-HER2-	Paclitaxel + Ganetespib
EXOSC4	1.030916667	0.00369052	HR-HER2-	Paclitaxel + Ganetespib
C17orf76-AS1	1.076645833	0.003981013	HR-HER2-	Paclitaxel + Ganetespib
RNF186	1.028675	0.004207294	HR-HER2-	Paclitaxel + Ganetespib
NDUFA4	1.348625	0.004247404	HR-HER2-	Paclitaxel + Ganetespib
FOXI1	2.216625	0.004294562	HR-HER2-	Paclitaxel + Ganetespib
CAMP	2.689316667	0.004353643	HR-HER2-	Paclitaxel + Ganetespib
TESC	1.588191667	0.004916612	HR-HER2-	Paclitaxel + Ganetespib
CAPN12	1.157629167	0.004938508	HR-HER2-	Paclitaxel + Ganetespib
GOLT1A	1.0245875	0.004941463	HR-HER2-	Paclitaxel + Ganetespib
TMTC4	1.126316667	0.00496392	HR-HER2-	Paclitaxel + Ganetespib
FMO5	1.151529167	0.005065345	HR-HER2-	Paclitaxel + Ganetespib
PI3	1.028566667	0.005073719	HR-HER2-	Paclitaxel + Ganetespib
CST11	1.9243625	0.005332373	HR-HER2-	Paclitaxel + Ganetespib
PPP1R1A	1.566816667	0.005365582	HR-HER2-	Paclitaxel + Ganetespib
LCA5	1.2642375	0.005970566	HR-HER2-	Paclitaxel + Ganetespib
MRPL12	1.082370833	0.006000801	HR-HER2-	Paclitaxel + Ganetespib
FAM69B	1.2328625	0.006071474	HR-HER2-	Paclitaxel + Ganetespib
TMEM8A	1.141741667	0.006077096	HR-HER2-	Paclitaxel + Ganetespib
PRR4	2.026191667	0.006139548	HR-HER2-	Paclitaxel + Ganetespib
LSM5	1.118125	0.006179531	HR-HER2-	Paclitaxel + Ganetespib
PRDX5	1.004375	0.006244121	HR-HER2-	Paclitaxel + Ganetespib
HIST1H1B	1.267458333	0.006521115	HR-HER2-	Paclitaxel + Ganetespib
MED21	1.138258333	0.006977649	HR-HER2-	Paclitaxel + Ganetespib
SLC1A1	1.38605	0.007214949	HR-HER2-	Paclitaxel + Ganetespib
ZNF92	1.023075	0.007298429	HR-HER2-	Paclitaxel + Ganetespib
METRN	1.9352875	0.007449847	HR-HER2-	Paclitaxel + Ganetespib
MGC39584	1.094725	0.007458307	HR-HER2-	Paclitaxel + Ganetespib
ZDHHC4	1.023791667	0.007525334	HR-HER2-	Paclitaxel + Ganetespib
TRAM1	1.457625	0.007589451	HR-HER2-	Paclitaxel + Ganetespib
HIST1H1A	1.414633333	0.007773751	HR-HER2-	Paclitaxel + Ganetespib
TNNT3	1.193608333	0.007823366	HR-HER2-	Paclitaxel + Ganetespib
POP4	1.138875	0.00792471	HR-HER2-	Paclitaxel + Ganetespib
BPIFA1	1.082679167	0.008694678	HR-HER2-	Paclitaxel + Ganetespib
PNMT	1.541829167	0.008704649	HR-HER2-	Paclitaxel + Ganetespib
DCD	2.5236125	0.008744913	HR-HER2-	Paclitaxel + Ganetespib
KANSL1-AS1	1.428645833	0.008793034	HR-HER2-	Paclitaxel + Ganetespib
ODC1	1.135208333	0.009381513	HR-HER2-	Paclitaxel + Ganetespib
LRP6	1.582008333	0.009651504	HR-HER2-	Paclitaxel + Ganetespib
UGT2B11	1.082716667	0.009769855	HR-HER2-	Paclitaxel + Ganetespib
DDIT4L	1.684783333	0.009901934	HR-HER2-	Paclitaxel + Ganetespib
NBEA	1.147745833	0.009986911	HR-HER2-	Paclitaxel + Ganetespib
MMP23B	1.094572222	6.31E-05	HR+HER2-	Paclitaxel + Ganetespib
DEGS1	1.121286111	0.000226548	HR+HER2-	Paclitaxel + Ganetespib
BAI2	1.008480556	0.000812575	HR+HER2-	Paclitaxel + Ganetespib
MTURN	1.053141667	0.001503647	HR+HER2-	Paclitaxel + Ganetespib
LIMCH1	1.034369444	0.002081187	HR+HER2-	Paclitaxel + Ganetespib
BHLHE41	1.008522222	0.002423744	HR+HER2-	Paclitaxel + Ganetespib
FMOD	1.231233333	0.002445747	HR+HER2-	Paclitaxel + Ganetespib
GLI3	1.058405556	0.003069833	HR+HER2-	Paclitaxel + Ganetespib
MATN2	1.207938889	0.003724231	HR+HER2-	Paclitaxel + Ganetespib
EPHX2	1.320483333	0.003859729	HR+HER2-	Paclitaxel + Ganetespib
F3	1.129591667	0.004732728	HR+HER2-	Paclitaxel + Ganetespib
FKBP14	1.083569444	0.005331965	HR+HER2-	Paclitaxel + Ganetespib
STC2	1.430780556	0.007311107	HR+HER2-	Paclitaxel + Ganetespib
LRRN1	1.198872222	0.008568796	HR+HER2-	Paclitaxel + Ganetespib
CYP2A6	2.7889	0.008778089	HR+HER2-	Paclitaxel + Ganetespib
CYP2A7	2.74355	0.009458694	HR+HER2-	Paclitaxel + Ganetespib
STARD10	1.585633333	6.53E-07	HR-HER2-	Paclitaxel + MK-2206
FABP5	1.916838889	1.67E-05	HR-HER2-	Paclitaxel + MK-2206
RHOV	2.153844444	6.77E-05	HR-HER2-	Paclitaxel + MK-2206
MOCOS	2.00405	7.79E-05	HR-HER2-	Paclitaxel + MK-2206
SERPINB3	2.779388889	9.70E-05	HR-HER2-	Paclitaxel + MK-2206
SERPINB4	2.935155556	9.71E-05	HR-HER2-	Paclitaxel + MK-2206
ITFG2	1.31965	9.91E-05	HR-HER2-	Paclitaxel + MK-2206
SRCRB4D	1.390577778	0.000104959	HR-HER2-	Paclitaxel + MK-2206
TMEM161A	1.57545	0.000128863	HR-HER2-	Paclitaxel + MK-2206
FKBP4	1.472333333	0.000159169	HR-HER2-	Paclitaxel + MK-2206
DDA1	1.543983333	0.000176175	HR-HER2-	Paclitaxel + MK-2206
KRTDAP	1.853994444	0.000180271	HR-HER2-	Paclitaxel + MK-2206
PKP1	1.672244444	0.000243319	HR-HER2-	Paclitaxel + MK-2206
STRAP	1.484222222	0.000253639	HR-HER2-	Paclitaxel + MK-2206
TECPR1	1.309288889	0.000296469	HR-HER2-	Paclitaxel + MK-2206
TRMT1	1.5891	0.000323998	HR-HER2-	Paclitaxel + MK-2206
KRT12	1.768533333	0.000354942	HR-HER2-	Paclitaxel + MK-2206
CCDC124	1.667366667	0.000368314	HR-HER2-	Paclitaxel + MK-2206
C19orf60	1.337333333	0.000378819	HR-HER2-	Paclitaxel + MK-2206
TMEM198	1.2985	0.000385591	HR-HER2-	Paclitaxel + MK-2206
HEBP1	1.351	0.000389936	HR-HER2-	Paclitaxel + MK-2206
FAM83A	1.249483333	0.000392096	HR-HER2-	Paclitaxel + MK-2206
KLHL25	1.165444444	0.000397566	HR-HER2-	Paclitaxel + MK-2206
NDUFS8	1.017333333	0.000511493	HR-HER2-	Paclitaxel + MK-2206
TMEM38A	1.712161111	0.000516447	HR-HER2-	Paclitaxel + MK-2206
FAM84A	1.313755556	0.000717234	HR-HER2-	Paclitaxel + MK-2206
LPCAT3	1.63325	0.000776837	HR-HER2-	Paclitaxel + MK-2206
NCAPD2	1.5188	0.000818389	HR-HER2-	Paclitaxel + MK-2206
STXBP6	1.596144444	0.000852038	HR-HER2-	Paclitaxel + MK-2206
EPS15L1	1.151244444	0.00088273	HR-HER2-	Paclitaxel + MK-2206
PDAP1	1.388005556	0.000952844	HR-HER2-	Paclitaxel + MK-2206
BABAM1	1.156561111	0.000993498	HR-HER2-	Paclitaxel + MK-2206
RERG	2.484866667	0.001033425	HR-HER2-	Paclitaxel + MK-2206
ATF5	1.384288889	0.00108462	HR-HER2-	Paclitaxel + MK-2206
SPINK6	2.339011111	0.001091994	HR-HER2-	Paclitaxel + MK-2206
DHRS2	1.443083333	0.001121199	HR-HER2-	Paclitaxel + MK-2206
TIMP4	2.681877778	0.00112577	HR-HER2-	Paclitaxel + MK-2206
ZNF107	1.234166667	0.001162325	HR-HER2-	Paclitaxel + MK-2206
COPS6	1.310277778	0.001254881	HR-HER2-	Paclitaxel + MK-2206
PRADC1	1.030283333	0.001268195	HR-HER2-	Paclitaxel + MK-2206
DKFZp779M0652	1.358661111	0.001279088	HR-HER2-	Paclitaxel + MK-2206
GATAD2A	1.103038889	0.001280867	HR-HER2-	Paclitaxel + MK-2206
CROT	1.19015	0.001295083	HR-HER2-	Paclitaxel + MK-2206
CIDEA	2.487866667	0.001335523	HR-HER2-	Paclitaxel + MK-2206
DYRK4	1.484511111	0.00136954	HR-HER2-	Paclitaxel + MK-2206
GCHFR	1.432633333	0.001444202	HR-HER2-	Paclitaxel + MK-2206
LINC00473	1.464044444	0.001445395	HR-HER2-	Paclitaxel + MK-2206
HYAL3	1.061166667	0.001456626	HR-HER2-	Paclitaxel + MK-2206
GJB6	1.840266667	0.001560541	HR-HER2-	Paclitaxel + MK-2206
OGDHL	2.169177778	0.001608258	HR-HER2-	Paclitaxel + MK-2206
UBXN6	1.110094444	0.001645469	HR-HER2-	Paclitaxel + MK-2206
ARPC1A	1.170222222	0.001691528	HR-HER2-	Paclitaxel + MK-2206
NAA10	1.083661111	0.001706671	HR-HER2-	Paclitaxel + MK-2206
NAA11	1.0804	0.001716237	HR-HER2-	Paclitaxel + MK-2206
OAZ3	1.211083333	0.00177403	HR-HER2-	Paclitaxel + MK-2206
LTBR	1.752366667	0.001806257	HR-HER2-	Paclitaxel + MK-2206
ISOC2	1.240327778	0.001823095	HR-HER2-	Paclitaxel + MK-2206
TTC39C	1.093494444	0.001847604	HR-HER2-	Paclitaxel + MK-2206
MPV17L2	1.508172222	0.0019104	HR-HER2-	Paclitaxel + MK-2206
TSC22D4	1.179555556	0.001923075	HR-HER2-	Paclitaxel + MK-2206
IMPDH1	1.256833333	0.001979281	HR-HER2-	Paclitaxel + MK-2206
DDX49	1.304533333	0.002123607	HR-HER2-	Paclitaxel + MK-2206
GADD45GIP1	1.139222222	0.002171685	HR-HER2-	Paclitaxel + MK-2206
CALR	1.087277778	0.00218807	HR-HER2-	Paclitaxel + MK-2206
TFR2	1.1054	0.002206211	HR-HER2-	Paclitaxel + MK-2206
KRT14	2.664977778	0.002246855	HR-HER2-	Paclitaxel + MK-2206
NSUN2	1.1865	0.00225701	HR-HER2-	Paclitaxel + MK-2206
ZNF295-AS1	1.309294444	0.002283118	HR-HER2-	Paclitaxel + MK-2206
BOLL	1.458033333	0.002388534	HR-HER2-	Paclitaxel + MK-2206
TMUB1	1.145055556	0.002396201	HR-HER2-	Paclitaxel + MK-2206
SULT2B1	1.535027778	0.002426536	HR-HER2-	Paclitaxel + MK-2206
KXD1	1.202111111	0.002458994	HR-HER2-	Paclitaxel + MK-2206
KIF7	1.011627778	0.002474192	HR-HER2-	Paclitaxel + MK-2206
TEKT4	1.2188	0.002567792	HR-HER2-	Paclitaxel + MK-2206
ALDH3B2	1.071277778	0.0026461	HR-HER2-	Paclitaxel + MK-2206
MFSD10	1.145022222	0.002757227	HR-HER2-	Paclitaxel + MK-2206
ILVBL	1.517566667	0.002759999	HR-HER2-	Paclitaxel + MK-2206
RELL2	1.029372222	0.002840374	HR-HER2-	Paclitaxel + MK-2206
CDO1	2.206283333	0.002860703	HR-HER2-	Paclitaxel + MK-2206
PLAC1	1.089394444	0.002866586	HR-HER2-	Paclitaxel + MK-2206
LPAR2	1.215277778	0.002888689	HR-HER2-	Paclitaxel + MK-2206
EPHB6	1.780577778	0.003044603	HR-HER2-	Paclitaxel + MK-2206
GAL3ST1	1.244366667	0.003112725	HR-HER2-	Paclitaxel + MK-2206
IFRD2	1.124994444	0.003131822	HR-HER2-	Paclitaxel + MK-2206
IL1RN	1.174405556	0.003170679	HR-HER2-	Paclitaxel + MK-2206
BCL2	1.468422222	0.003174828	HR-HER2-	Paclitaxel + MK-2206
CCNA1	1.280594444	0.003219618	HR-HER2-	Paclitaxel + MK-2206
HOMER3	1.152055556	0.003339274	HR-HER2-	Paclitaxel + MK-2206
MUSK	1.154466667	0.00335734	HR-HER2-	Paclitaxel + MK-2206
USP5	1.400244444	0.003396074	HR-HER2-	Paclitaxel + MK-2206
TEAD4	1.422261111	0.003402915	HR-HER2-	Paclitaxel + MK-2206
ATP5J2	1.142388889	0.003465568	HR-HER2-	Paclitaxel + MK-2206
PALM3	1.015838889	0.003519149	HR-HER2-	Paclitaxel + MK-2206
LGALS7	3.688155556	0.003546057	HR-HER2-	Paclitaxel + MK-2206
SEC22B	1.385972222	0.00358441	HR-HER2-	Paclitaxel + MK-2206
FAM171B	1.147038889	0.003607506	HR-HER2-	Paclitaxel + MK-2206
AQP4	1.620738889	0.003654312	HR-HER2-	Paclitaxel + MK-2206
SOWAHC	1.106255556	0.003713981	HR-HER2-	Paclitaxel + MK-2206
PHGDH	1.950722222	0.003715792	HR-HER2-	Paclitaxel + MK-2206
DHCR24	1.864177778	0.003821013	HR-HER2-	Paclitaxel + MK-2206
GALNT6	1.058688889	0.003854441	HR-HER2-	Paclitaxel + MK-2206
PRSS35	1.601377778	0.003856197	HR-HER2-	Paclitaxel + MK-2206
MVB12A	1.151666667	0.003960863	HR-HER2-	Paclitaxel + MK-2206
TAF6	1.191111111	0.004050091	HR-HER2-	Paclitaxel + MK-2206
GJB2	2.483011111	0.004085676	HR-HER2-	Paclitaxel + MK-2206
C7orf61	1.003838889	0.00410395	HR-HER2-	Paclitaxel + MK-2206
STK32C	1.275338889	0.004117603	HR-HER2-	Paclitaxel + MK-2206
RPL18A	1.216166667	0.004158086	HR-HER2-	Paclitaxel + MK-2206
COPE	1.110777778	0.004178269	HR-HER2-	Paclitaxel + MK-2206
NOP2	1.502183333	0.004239076	HR-HER2-	Paclitaxel + MK-2206
ITGA7	1.903011111	0.004249549	HR-HER2-	Paclitaxel + MK-2206
MLF2	1.318483333	0.004253794	HR-HER2-	Paclitaxel + MK-2206
C12orf57	1.073055556	0.004262039	HR-HER2-	Paclitaxel + MK-2206
HSBP1L1	1.227516667	0.004322966	HR-HER2-	Paclitaxel + MK-2206
MAOA	1.356877778	0.004416796	HR-HER2-	Paclitaxel + MK-2206
RAB3A	1.031727778	0.004519568	HR-HER2-	Paclitaxel + MK-2206
UBA52	1.0385	0.004573447	HR-HER2-	Paclitaxel + MK-2206
SPR	1.077933333	0.004583446	HR-HER2-	Paclitaxel + MK-2206
MPND	1.136238889	0.004769059	HR-HER2-	Paclitaxel + MK-2206
RASL10B	1.020644444	0.005104158	HR-HER2-	Paclitaxel + MK-2206
SRD5A1	1.325294444	0.005213199	HR-HER2-	Paclitaxel + MK-2206
FRZB	2.682716667	0.00526474	HR-HER2-	Paclitaxel + MK-2206
CDK2AP2	1.136411111	0.005278519	HR-HER2-	Paclitaxel + MK-2206
CA2	1.261888889	0.005318054	HR-HER2-	Paclitaxel + MK-2206
LMAN1L	1.099488889	0.005466061	HR-HER2-	Paclitaxel + MK-2206
RAD23A	1.023611111	0.005615174	HR-HER2-	Paclitaxel + MK-2206
PPP1R35	1.042166667	0.005710758	HR-HER2-	Paclitaxel + MK-2206
FABP6	1.750761111	0.005754903	HR-HER2-	Paclitaxel + MK-2206
LINGO4	1.234588889	0.005862033	HR-HER2-	Paclitaxel + MK-2206
CLPB	1.017855556	0.005867172	HR-HER2-	Paclitaxel + MK-2206
ARF5	1.071444444	0.005940329	HR-HER2-	Paclitaxel + MK-2206
SPINK5	1.344005556	0.00594251	HR-HER2-	Paclitaxel + MK-2206
UBE2S	1.212611111	0.006104885	HR-HER2-	Paclitaxel + MK-2206
DSC3	1.728305556	0.00620799	HR-HER2-	Paclitaxel + MK-2206
BAIAP2L1	1.204072222	0.006387196	HR-HER2-	Paclitaxel + MK-2206
NOTCH3	1.291544444	0.006445196	HR-HER2-	Paclitaxel + MK-2206
ANXA8L1	2.469633333	0.006539771	HR-HER2-	Paclitaxel + MK-2206
CHST8	1.924966667	0.006730559	HR-HER2-	Paclitaxel + MK-2206
CCND1	1.334638889	0.00681659	HR-HER2-	Paclitaxel + MK-2206
NDUFB7	1.023555556	0.006878778	HR-HER2-	Paclitaxel + MK-2206
GPR21	1.328411111	0.007188913	HR-HER2-	Paclitaxel + MK-2206
TRAIP	1.0003	0.007254982	HR-HER2-	Paclitaxel + MK-2206
PIANP	1.099911111	0.007500375	HR-HER2-	Paclitaxel + MK-2206
USE1	1.075444444	0.007503597	HR-HER2-	Paclitaxel + MK-2206
HAO2	1.587405556	0.007863093	HR-HER2-	Paclitaxel + MK-2206
INSL5	2.697544444	0.007935259	HR-HER2-	Paclitaxel + MK-2206
KRT5	3.240294444	0.007944691	HR-HER2-	Paclitaxel + MK-2206
SPSB2	1.102805556	0.008072535	HR-HER2-	Paclitaxel + MK-2206
IL27RA	1.694355556	0.008181186	HR-HER2-	Paclitaxel + MK-2206
FAM83B	1.211877778	0.00821247	HR-HER2-	Paclitaxel + MK-2206
MYBL2	1.136572222	0.008231632	HR-HER2-	Paclitaxel + MK-2206
MRPL51	1.155222222	0.008347088	HR-HER2-	Paclitaxel + MK-2206
SHF	1.0514	0.008385497	HR-HER2-	Paclitaxel + MK-2206
FGFR1	1.426961111	0.008548782	HR-HER2-	Paclitaxel + MK-2206
CYB5A	1.152816667	0.008703541	HR-HER2-	Paclitaxel + MK-2206
C8orf22	1.144816667	0.009064224	HR-HER2-	Paclitaxel + MK-2206
CEP72	1.0725	0.009078319	HR-HER2-	Paclitaxel + MK-2206
SCGB3A2	2.373027778	0.009090489	HR-HER2-	Paclitaxel + MK-2206
FARSA	1.252361111	0.009332141	HR-HER2-	Paclitaxel + MK-2206
DLX1	1.298183333	0.009387019	HR-HER2-	Paclitaxel + MK-2206
YBX3	1.134666667	0.009410682	HR-HER2-	Paclitaxel + MK-2206
GNB2	1.039938889	0.009564536	HR-HER2-	Paclitaxel + MK-2206
LONP1	1.198183333	0.009664352	HR-HER2-	Paclitaxel + MK-2206
MED10	1.074266667	0.009910763	HR-HER2-	Paclitaxel + MK-2206
ZNF764	1.035272222	0.009911879	HR-HER2-	Paclitaxel + MK-2206
ACOT4	2.2912	5.79E-06	HR+HER2-	Paclitaxel + MK-2206
LOC145837	2.733471429	4.70E-05	HR+HER2-	Paclitaxel + MK-2206
ACOT1	1.597714286	5.47E-05	HR+HER2-	Paclitaxel + MK-2206
ACOT2	1.355771429	0.000121779	HR+HER2-	Paclitaxel + MK-2206
DMKN	1.796014286	0.000149169	HR+HER2-	Paclitaxel + MK-2206
THBS4	2.1911	0.00017067	HR+HER2-	Paclitaxel + MK-2206
CHST8	2.517857143	0.000185064	HR+HER2-	Paclitaxel + MK-2206
FAM174B	1.472657143	0.00019182	HR+HER2-	Paclitaxel + MK-2206
NOSTRIN	2.097814286	0.000197097	HR+HER2-	Paclitaxel + MK-2206
TTC8	1.349185714	0.000201818	HR+HER2-	Paclitaxel + MK-2206
RAB17	1.040542857	0.000206266	HR+HER2-	Paclitaxel + MK-2206
2-Mar	1.151142857	0.00020905	HR+HER2-	Paclitaxel + MK-2206
ALCAM	1.510971429	0.000219121	HR+HER2-	Paclitaxel + MK-2206
AZGP1	2.461242857	0.000261934	HR+HER2-	Paclitaxel + MK-2206
CLGN	2.248585714	0.000321595	HR+HER2-	Paclitaxel + MK-2206
PRRC1	0.8356	0.000336998	HR+HER2-	Paclitaxel + MK-2206
PTGR2	1.312128571	0.000381119	HR+HER2-	Paclitaxel + MK-2206
CD46	0.870114286	0.000412266	HR+HER2-	Paclitaxel + MK-2206
EEF1A2	2.849271429	0.000431314	HR+HER2-	Paclitaxel + MK-2206
UCN	1.058985714	0.000490591	HR+HER2-	Paclitaxel + MK-2206
CHMP2A	1.025142857	0.0005368	HR+HER2-	Paclitaxel + MK-2206
POTEG	1.640542857	0.000537126	HR+HER2-	Paclitaxel + MK-2206
LOC102724631	1.969885714	0.000567987	HR+HER2-	Paclitaxel + MK-2206
SERPINA11	1.215242857	0.000673038	HR+HER2-	Paclitaxel + MK-2206
SMA4	1.639414286	0.000788537	HR+HER2-	Paclitaxel + MK-2206
CSNK1A1	0.967014286	0.000802525	HR+HER2-	Paclitaxel + MK-2206
GUSBP1	1.174728571	0.000820237	HR+HER2-	Paclitaxel + MK-2206
ASPN	1.5645	0.000853127	HR+HER2-	Paclitaxel + MK-2206
C16orf45	1.239514286	0.000883549	HR+HER2-	Paclitaxel + MK-2206
ANG	1.363014286	0.000950275	HR+HER2-	Paclitaxel + MK-2206
ZG16B	1.705	0.001023429	HR+HER2-	Paclitaxel + MK-2206
CIRBP	0.924542857	0.00102482	HR+HER2-	Paclitaxel + MK-2206
GALNT7	0.9515	0.00103731	HR+HER2-	Paclitaxel + MK-2206
DCTN4	0.885157143	0.001041358	HR+HER2-	Paclitaxel + MK-2206
AFF3	0.964114286	0.001075758	HR+HER2-	Paclitaxel + MK-2206
HSP90AA1	1.186857143	0.001139132	HR+HER2-	Paclitaxel + MK-2206
CLMN	1.1501	0.001168831	HR+HER2-	Paclitaxel + MK-2206
SUOX	0.961271429	0.001214785	HR+HER2-	Paclitaxel + MK-2206
C1orf115	0.770357143	0.001279406	HR+HER2-	Paclitaxel + MK-2206
CNPY4	0.865557143	0.001441578	HR+HER2-	Paclitaxel + MK-2206
POTEI	1.385071429	0.001527201	HR+HER2-	Paclitaxel + MK-2206
LOC100133050	1.486885714	0.001540571	HR+HER2-	Paclitaxel + MK-2206
PRR15L	1.5495	0.001569858	HR+HER2-	Paclitaxel + MK-2206
PHYHD1	0.875057143	0.001603782	HR+HER2-	Paclitaxel + MK-2206
REPS2	1.597128571	0.001628575	HR+HER2-	Paclitaxel + MK-2206
SLC22A5	1.064071429	0.001650971	HR+HER2-	Paclitaxel + MK-2206
SAR1B	1.1779	0.001784228	HR+HER2-	Paclitaxel + MK-2206
TCEAL4	1.529714286	0.00182958	HR+HER2-	Paclitaxel + MK-2206
COMMD10	1.143771429	0.0018304	HR+HER2-	Paclitaxel + MK-2206
HSF4	0.874571429	0.001874032	HR+HER2-	Paclitaxel + MK-2206
SMIM22	1.7909	0.001894425	HR+HER2-	Paclitaxel + MK-2206
RASEF	1.0635	0.001937782	HR+HER2-	Paclitaxel + MK-2206
TPRN	0.901	0.002013545	HR+HER2-	Paclitaxel + MK-2206
MRFAP1	1.085628571	0.002073742	HR+HER2-	Paclitaxel + MK-2206
DICER1-AS1	1.058757143	0.002132327	HR+HER2-	Paclitaxel + MK-2206
BEX4	1.215042857	0.002139684	HR+HER2-	Paclitaxel + MK-2206
C5orf45	0.815285714	0.002196813	HR+HER2-	Paclitaxel + MK-2206
NPNT	2.256042857	0.002230493	HR+HER2-	Paclitaxel + MK-2206
SMA5	1.542	0.002247695	HR+HER2-	Paclitaxel + MK-2206
AI694524	1.156928571	0.002250543	HR+HER2-	Paclitaxel + MK-2206
TPM1	0.876214286	0.002289227	HR+HER2-	Paclitaxel + MK-2206
RNASE4	1.4248	0.002320075	HR+HER2-	Paclitaxel + MK-2206
STEAP4	0.770271429	0.002331937	HR+HER2-	Paclitaxel + MK-2206
ABCC8	1.556328571	0.002342697	HR+HER2-	Paclitaxel + MK-2206
MPP5	0.975357143	0.002363413	HR+HER2-	Paclitaxel + MK-2206
ROGDI	0.821342857	0.00240958	HR+HER2-	Paclitaxel + MK-2206
EVL	1.154428571	0.002432718	HR+HER2-	Paclitaxel + MK-2206
PCP2	1.405928571	0.002487477	HR+HER2-	Paclitaxel + MK-2206
POTED	1.596185714	0.00251319	HR+HER2-	Paclitaxel + MK-2206
HPX	1.334257143	0.002517814	HR+HER2-	Paclitaxel + MK-2206
NPTN	1.109957143	0.002546504	HR+HER2-	Paclitaxel + MK-2206
RPL23AP32	1.007985714	0.002558066	HR+HER2-	Paclitaxel + MK-2206
NGRN	1.0627	0.002628737	HR+HER2-	Paclitaxel + MK-2206
CCDC96	0.917171429	0.002690977	HR+HER2-	Paclitaxel + MK-2206
MNAT1	1.070271429	0.002701941	HR+HER2-	Paclitaxel + MK-2206
IGFALS	1.7393	0.002848726	HR+HER2-	Paclitaxel + MK-2206
GTF2H2C_2	1.224785714	0.002938415	HR+HER2-	Paclitaxel + MK-2206
AKR7L	1.087957143	0.002983112	HR+HER2-	Paclitaxel + MK-2206
PPM1A	0.713385714	0.002995717	HR+HER2-	Paclitaxel + MK-2206
SELENBP1	1.139314286	0.002997681	HR+HER2-	Paclitaxel + MK-2206
SNURF	1.2654	0.003066915	HR+HER2-	Paclitaxel + MK-2206
ATP8B1	0.9682	0.003079491	HR+HER2-	Paclitaxel + MK-2206
PIGH	1.0002	0.003117556	HR+HER2-	Paclitaxel + MK-2206
COMP	2.049085714	0.003388025	HR+HER2-	Paclitaxel + MK-2206
NDFIP1	0.783857143	0.00343104	HR+HER2-	Paclitaxel + MK-2206
CASD1	0.937	0.003448408	HR+HER2-	Paclitaxel + MK-2206
CCDC125	1.214128571	0.003466716	HR+HER2-	Paclitaxel + MK-2206
NME3	0.797571429	0.003502803	HR+HER2-	Paclitaxel + MK-2206
LRRC56	1.349228571	0.003554172	HR+HER2-	Paclitaxel + MK-2206
SLC25A4	1.260514286	0.003585091	HR+HER2-	Paclitaxel + MK-2206
GOLGB1	0.717957143	0.003586919	HR+HER2-	Paclitaxel + MK-2206
FAM155B	1.1784	0.003684632	HR+HER2-	Paclitaxel + MK-2206
DKFZP547L112	1.121657143	0.00375689	HR+HER2-	Paclitaxel + MK-2206
LENG9	0.831842857	0.00378119	HR+HER2-	Paclitaxel + MK-2206
NME4	1.0822	0.003789916	HR+HER2-	Paclitaxel + MK-2206
BRICD5	0.668214286	0.003828657	HR+HER2-	Paclitaxel + MK-2206
DCTN3	0.7284	0.003860687	HR+HER2-	Paclitaxel + MK-2206
CLK4	0.718757143	0.003995324	HR+HER2-	Paclitaxel + MK-2206
C14orf1	0.863842857	0.004013205	HR+HER2-	Paclitaxel + MK-2206
PPP1R37	0.779085714	0.004124898	HR+HER2-	Paclitaxel + MK-2206
OCEL1	1.024942857	0.004169779	HR+HER2-	Paclitaxel + MK-2206
ZNF814	0.7801	0.004177872	HR+HER2-	Paclitaxel + MK-2206
DCXR	1.300757143	0.004448323	HR+HER2-	Paclitaxel + MK-2206
PGAP3	0.917157143	0.004470882	HR+HER2-	Paclitaxel + MK-2206
COQ6	0.855857143	0.004582153	HR+HER2-	Paclitaxel + MK-2206
SYBU	1.709557143	0.004890858	HR+HER2-	Paclitaxel + MK-2206
TAPT1	0.633128571	0.004919962	HR+HER2-	Paclitaxel + MK-2206
ADSSL1	1.466085714	0.004932089	HR+HER2-	Paclitaxel + MK-2206
PJA2	1.0088	0.00496282	HR+HER2-	Paclitaxel + MK-2206
ENPP5	1.782257143	0.004978722	HR+HER2-	Paclitaxel + MK-2206
HSD17B8	1.099285714	0.005114252	HR+HER2-	Paclitaxel + MK-2206
ABLIM3	1.147285714	0.005302937	HR+HER2-	Paclitaxel + MK-2206
MXRA7	0.755542857	0.005374838	HR+HER2-	Paclitaxel + MK-2206
SORD	2.124385714	0.005545174	HR+HER2-	Paclitaxel + MK-2206
AKR7A3	1.034914286	0.005584426	HR+HER2-	Paclitaxel + MK-2206
CCNG1	0.944585714	0.005644367	HR+HER2-	Paclitaxel + MK-2206
GSC	1.457285714	0.005786265	HR+HER2-	Paclitaxel + MK-2206
RAB26	1.154757143	0.005804792	HR+HER2-	Paclitaxel + MK-2206
ARFIP2	0.832414286	0.005826838	HR+HER2-	Paclitaxel + MK-2206
TMEM25	0.844271429	0.005865608	HR+HER2-	Paclitaxel + MK-2206
UBR7	0.770285714	0.005980095	HR+HER2-	Paclitaxel + MK-2206
CSNK1A1P1	0.711257143	0.005995788	HR+HER2-	Paclitaxel + MK-2206
CIPC	0.976214286	0.006109357	HR+HER2-	Paclitaxel + MK-2206
PTPLAD1	1.052	0.006128593	HR+HER2-	Paclitaxel + MK-2206
ZNF839	0.759614286	0.00628408	HR+HER2-	Paclitaxel + MK-2206
COL24A1	0.938728571	0.00630378	HR+HER2-	Paclitaxel + MK-2206
ZMAT1	0.888642857	0.006331175	HR+HER2-	Paclitaxel + MK-2206
TC2N	1.264257143	0.006346059	HR+HER2-	Paclitaxel + MK-2206
SIX4	0.802371429	0.006426372	HR+HER2-	Paclitaxel + MK-2206
RASA1	0.7266	0.006540961	HR+HER2-	Paclitaxel + MK-2206
LOC102725134	0.975485714	0.006742343	HR+HER2-	Paclitaxel + MK-2206
PGR	1.448828571	0.006842276	HR+HER2-	Paclitaxel + MK-2206
RET	1.920357143	0.006844544	HR+HER2-	Paclitaxel + MK-2206
SPDEF	1.571357143	0.006862964	HR+HER2-	Paclitaxel + MK-2206
NOXA1	0.816257143	0.00687584	HR+HER2-	Paclitaxel + MK-2206
REEP6	1.469314286	0.006922758	HR+HER2-	Paclitaxel + MK-2206
DALRD3	0.901642857	0.00698562	HR+HER2-	Paclitaxel + MK-2206
CIB1	0.698142857	0.007089951	HR+HER2-	Paclitaxel + MK-2206
EPHX2	1.338671429	0.007107343	HR+HER2-	Paclitaxel + MK-2206
MATN3	1.535528571	0.007129927	HR+HER2-	Paclitaxel + MK-2206
HSD17B4	1.001771429	0.007269021	HR+HER2-	Paclitaxel + MK-2206
ATP6V1D	0.912471429	0.007286842	HR+HER2-	Paclitaxel + MK-2206
NDUFB1	0.805285714	0.007322416	HR+HER2-	Paclitaxel + MK-2206
MLPH	1.347557143	0.007568838	HR+HER2-	Paclitaxel + MK-2206
LOC644656	0.8998	0.007721929	HR+HER2-	Paclitaxel + MK-2206
JADE1	0.632171429	0.007768739	HR+HER2-	Paclitaxel + MK-2206
FLVCR1-AS1	0.868914286	0.00787305	HR+HER2-	Paclitaxel + MK-2206
GUSBP11	0.7061	0.007997862	HR+HER2-	Paclitaxel + MK-2206
ALDH6A1	0.870785714	0.008036389	HR+HER2-	Paclitaxel + MK-2206
REEP5	1.001714286	0.008270067	HR+HER2-	Paclitaxel + MK-2206
C15orf59	1.554314286	0.008274298	HR+HER2-	Paclitaxel + MK-2206
TFF3	2.223328571	0.008338225	HR+HER2-	Paclitaxel + MK-2206
ENSA	0.7147	0.008444304	HR+HER2-	Paclitaxel + MK-2206
LRRC49	1.0094	0.008485457	HR+HER2-	Paclitaxel + MK-2206
WBP5	0.9564	0.008508412	HR+HER2-	Paclitaxel + MK-2206
CRLF1	1.341514286	0.008749812	HR+HER2-	Paclitaxel + MK-2206
CIART	0.795814286	0.008803186	HR+HER2-	Paclitaxel + MK-2206
IQCD	0.919714286	0.008933006	HR+HER2-	Paclitaxel + MK-2206
SPTLC2	0.8413	0.008966222	HR+HER2-	Paclitaxel + MK-2206
PCBD2	0.660314286	0.009004309	HR+HER2-	Paclitaxel + MK-2206
CD9	1.015142857	0.009081344	HR+HER2-	Paclitaxel + MK-2206
SNRPN	0.876371429	0.009234021	HR+HER2-	Paclitaxel + MK-2206
NAP1L4	0.688071429	0.009294221	HR+HER2-	Paclitaxel + MK-2206
LOC93622	0.6274	0.009357636	HR+HER2-	Paclitaxel + MK-2206
LTC4S	0.817885714	0.009359597	HR+HER2-	Paclitaxel + MK-2206
DNAJC30	0.630257143	0.009444097	HR+HER2-	Paclitaxel + MK-2206
C1orf56	0.658785714	0.009464214	HR+HER2-	Paclitaxel + MK-2206
HSPA1A	0.967142857	0.009493016	HR+HER2-	Paclitaxel + MK-2206
FMN1	0.659742857	0.009623017	HR+HER2-	Paclitaxel + MK-2206
ABCA3	1.409485714	0.009634291	HR+HER2-	Paclitaxel + MK-2206
NUDT12	1.258385714	0.009680466	HR+HER2-	Paclitaxel + MK-2206
ELN	0.689671429	0.009725113	HR+HER2-	Paclitaxel + MK-2206
DKFZp779M0652	0.859085714	0.009805833	HR+HER2-	Paclitaxel + MK-2206
PFDN1	0.615142857	0.009944683	HR+HER2-	Paclitaxel + MK-2206
DNAJC17	0.6166	0.009945406	HR+HER2-	Paclitaxel + MK-2206
ZNF446	0.765314286	0.009973901	HR+HER2-	Paclitaxel + MK-2206
PDE8B	1.178314286	0.009995156	HR+HER2-	Paclitaxel + MK-2206
SYNJ2BP	0.736342857	0.009995785	HR+HER2-	Paclitaxel + MK-2206
ARSA	1.496708333	3.17E-05	HR-HER2-	Paclitaxel + Neratinib
AI123712	1.589320833	0.00011553	HR-HER2-	Paclitaxel + Neratinib
C1QTNF5	1.4777375	0.000120945	HR-HER2-	Paclitaxel + Neratinib
MPND	1.006858333	0.00013083	HR-HER2-	Paclitaxel + Neratinib
PROCR	1.451770833	0.00016088	HR-HER2-	Paclitaxel + Neratinib
AZGP1	3.479941667	0.000171022	HR-HER2-	Paclitaxel + Neratinib
AEBP1	1.987829167	0.000209889	HR-HER2-	Paclitaxel + Neratinib
GGT3P	1.78406875	0.000223795	HR-HER2-	Paclitaxel + Neratinib
FUT3	2.088322917	0.000271369	HR-HER2-	Paclitaxel + Neratinib
CYP51A1	1.047502083	0.000276389	HR-HER2-	Paclitaxel + Neratinib
GALNT18	1.052535417	0.000277172	HR-HER2-	Paclitaxel + Neratinib
FABP6	1.463929167	0.000338844	HR-HER2-	Paclitaxel + Neratinib
GGTLC2	1.778166667	0.0003434	HR-HER2-	Paclitaxel + Neratinib
TREM1	1.244864583	0.000348661	HR-HER2-	Paclitaxel + Neratinib
GADD45B	1.040066667	0.000349852	HR-HER2-	Paclitaxel + Neratinib
COMP	2.773122917	0.000365248	HR-HER2-	Paclitaxel + Neratinib
GGT1	1.674522917	0.00040443	HR-HER2-	Paclitaxel + Neratinib
ACY1	1.280610417	0.000405311	HR-HER2-	Paclitaxel + Neratinib
COL6A2	1.893395833	0.000424572	HR-HER2-	Paclitaxel + Neratinib
MATN3	1.202566667	0.000506932	HR-HER2-	Paclitaxel + Neratinib
AACS	1.0082625	0.000606775	HR-HER2-	Paclitaxel + Neratinib
RASGEF1A	1.45149375	0.000610252	HR-HER2-	Paclitaxel + Neratinib
FDFT1	1.195604167	0.000670358	HR-HER2-	Paclitaxel + Neratinib
SYNDIG1	1.944310417	0.000735072	HR-HER2-	Paclitaxel + Neratinib
TDRD9	2.040264583	0.000753363	HR-HER2-	Paclitaxel + Neratinib
POR	1.059910417	0.000765181	HR-HER2-	Paclitaxel + Neratinib
KREMEN2	2.324304167	0.00076636	HR-HER2-	Paclitaxel + Neratinib
PLAU	1.34895625	0.000802456	HR-HER2-	Paclitaxel + Neratinib
PTK6	1.85835	0.000869801	HR-HER2-	Paclitaxel + Neratinib
THY1	1.045416667	0.000908983	HR-HER2-	Paclitaxel + Neratinib
COMTD1	1.157520833	0.001006895	HR-HER2-	Paclitaxel + Neratinib
ANGPTL2	1.162479167	0.001072034	HR-HER2-	Paclitaxel + Neratinib
ANGPTL4	2.077689583	0.001108009	HR-HER2-	Paclitaxel + Neratinib
ATP2C2	1.70826875	0.001116608	HR-HER2-	Paclitaxel + Neratinib
ELL3	1.0565875	0.001143989	HR-HER2-	Paclitaxel + Neratinib
ABHD4	1.072902083	0.001169062	HR-HER2-	Paclitaxel + Neratinib
ECM1	1.347995833	0.001230335	HR-HER2-	Paclitaxel + Neratinib
VCX3A	1.102266667	0.001267708	HR-HER2-	Paclitaxel + Neratinib
FSTL3	1.250747917	0.001272245	HR-HER2-	Paclitaxel + Neratinib
TRIP6	1.025875	0.00129411	HR-HER2-	Paclitaxel + Neratinib
RARRES2	1.701629167	0.001406855	HR-HER2-	Paclitaxel + Neratinib
VCX	1.049225	0.001441688	HR-HER2-	Paclitaxel + Neratinib
SDS	1.009147917	0.00145433	HR-HER2-	Paclitaxel + Neratinib
FUT5	1.054520833	0.001474194	HR-HER2-	Paclitaxel + Neratinib
AB007458	1.170952083	0.00150213	HR-HER2-	Paclitaxel + Neratinib
FHOD1	1.01078125	0.001591747	HR-HER2-	Paclitaxel + Neratinib
MUC1	2.0530375	0.001659054	HR-HER2-	Paclitaxel + Neratinib
TP53TG1	1.193135417	0.001703515	HR-HER2-	Paclitaxel + Neratinib
LDHD	2.207283333	0.001774264	HR-HER2-	Paclitaxel + Neratinib
SFRP4	1.90645625	0.001888607	HR-HER2-	Paclitaxel + Neratinib
FTCD	1.412229167	0.00191502	HR-HER2-	Paclitaxel + Neratinib
SCUBE2	1.62468125	0.002037594	HR-HER2-	Paclitaxel + Neratinib
HTRA3	1.7381375	0.002099502	HR-HER2-	Paclitaxel + Neratinib
ZG16B	3.16090625	0.002132864	HR-HER2-	Paclitaxel + Neratinib
DKFZp779M0652	1.1481875	0.002142628	HR-HER2-	Paclitaxel + Neratinib
BGN	1.342885417	0.002417928	HR-HER2-	Paclitaxel + Neratinib
ABCC3	1.269102083	0.002453408	HR-HER2-	Paclitaxel + Neratinib
NM_007233	1.205547917	0.002596398	HR-HER2-	Paclitaxel + Neratinib
ELMO3	1.254779167	0.00259674	HR-HER2-	Paclitaxel + Neratinib
LRG1	1.757445833	0.002601618	HR-HER2-	Paclitaxel + Neratinib
GRP	2.1448875	0.00263464	HR-HER2-	Paclitaxel + Neratinib
MFAP5	1.688689583	0.002659549	HR-HER2-	Paclitaxel + Neratinib
MMP2	1.170914583	0.002746682	HR-HER2-	Paclitaxel + Neratinib
NDUFA4L2	1.247491667	0.002816208	HR-HER2-	Paclitaxel + Neratinib
PSCA	1.80631875	0.003125653	HR-HER2-	Paclitaxel + Neratinib
FAM155B	1.002916667	0.003170836	HR-HER2-	Paclitaxel + Neratinib
TMED3	1.078791667	0.003182538	HR-HER2-	Paclitaxel + Neratinib
AMDHD1	1.513054167	0.003268591	HR-HER2-	Paclitaxel + Neratinib
AKR1C1	1.918316667	0.003358983	HR-HER2-	Paclitaxel + Neratinib
PPAPDC1A	1.51455	0.003793078	HR-HER2-	Paclitaxel + Neratinib
TSTA3	1.0137875	0.004046677	HR-HER2-	Paclitaxel + Neratinib
TPSAB1	1.18363125	0.00413021	HR-HER2-	Paclitaxel + Neratinib
CNN2	1.064604167	0.004307431	HR-HER2-	Paclitaxel + Neratinib
HHIPL2	1.3638375	0.004352955	HR-HER2-	Paclitaxel + Neratinib
MOGAT2	1.06385625	0.00455358	HR-HER2-	Paclitaxel + Neratinib
VSTM2L	1.599635417	0.004649677	HR-HER2-	Paclitaxel + Neratinib
CAPN13	1.4293125	0.004660519	HR-HER2-	Paclitaxel + Neratinib
TMEM8A	1.05745	0.004705441	HR-HER2-	Paclitaxel + Neratinib
ACE2	2.139122917	0.004842765	HR-HER2-	Paclitaxel + Neratinib
ALCAM	1.234829167	0.005101334	HR-HER2-	Paclitaxel + Neratinib
ASPN	1.945545833	0.005309849	HR-HER2-	Paclitaxel + Neratinib
HRASLS2	2.225689583	0.005317343	HR-HER2-	Paclitaxel + Neratinib
MYL9	1.22339375	0.005546264	HR-HER2-	Paclitaxel + Neratinib
WNT5A	1.03640625	0.005657828	HR-HER2-	Paclitaxel + Neratinib
CEMIP	1.300172917	0.005791847	HR-HER2-	Paclitaxel + Neratinib
CD99	1.118860417	0.00592079	HR-HER2-	Paclitaxel + Neratinib
DPP10-AS1	1.383491667	0.006134996	HR-HER2-	Paclitaxel + Neratinib
LBP	1.908370833	0.006319697	HR-HER2-	Paclitaxel + Neratinib
C1QTNF6	1.2845375	0.006374916	HR-HER2-	Paclitaxel + Neratinib
EFHD1	1.38930625	0.006381967	HR-HER2-	Paclitaxel + Neratinib
MSX2P1	1.293666667	0.006793604	HR-HER2-	Paclitaxel + Neratinib
ARPC1B	1.230652083	0.006865545	HR-HER2-	Paclitaxel + Neratinib
AP1G2	1.021466667	0.007308476	HR-HER2-	Paclitaxel + Neratinib
FAP	1.2875625	0.007351983	HR-HER2-	Paclitaxel + Neratinib
GGTLC1	1.694904167	0.007425711	HR-HER2-	Paclitaxel + Neratinib
PMEPA1	1.15648125	0.007438021	HR-HER2-	Paclitaxel + Neratinib
B3GNT3	1.979627083	0.007443315	HR-HER2-	Paclitaxel + Neratinib
SRD5A2	1.105033333	0.007507162	HR-HER2-	Paclitaxel + Neratinib
SLC9A3R2	1.044283333	0.007569742	HR-HER2-	Paclitaxel + Neratinib
PRKAR2B	1.20364375	0.007905306	HR-HER2-	Paclitaxel + Neratinib
A4GALT	1.014404167	0.008086135	HR-HER2-	Paclitaxel + Neratinib
SHC2	1.24224375	0.008188369	HR-HER2-	Paclitaxel + Neratinib
SFRP2	1.729302083	0.008249169	HR-HER2-	Paclitaxel + Neratinib
PSD3	1.039033333	0.008331816	HR-HER2-	Paclitaxel + Neratinib
DCD	1.708935417	0.008375793	HR-HER2-	Paclitaxel + Neratinib
GJC3	1.1553375	0.008599605	HR-HER2-	Paclitaxel + Neratinib
ACTA2	1.339758333	0.008612935	HR-HER2-	Paclitaxel + Neratinib
COL12A1	1.235816667	0.00863935	HR-HER2-	Paclitaxel + Neratinib
AOC3	1.05466875	0.008798083	HR-HER2-	Paclitaxel + Neratinib
PPAP2C	1.141927083	0.008923604	HR-HER2-	Paclitaxel + Neratinib
NOX4	1.012504167	0.009047735	HR-HER2-	Paclitaxel + Neratinib
REEP6	1.67585625	0.009175358	HR-HER2-	Paclitaxel + Neratinib
MXRA8	1.258985417	0.009177148	HR-HER2-	Paclitaxel + Neratinib
STMN2	1.28825	0.009304986	HR-HER2-	Paclitaxel + Neratinib
STEAP4	1.01746875	0.009382706	HR-HER2-	Paclitaxel + Neratinib
FBN1	1.1250375	0.009606733	HR-HER2-	Paclitaxel + Neratinib
SERPINA1	1.346933333	0.009891199	HR-HER2-	Paclitaxel + Neratinib
S100A7	2.72198125	0.009908467	HR-HER2-	Paclitaxel + Neratinib
PIGR	4.160066667	9.59E-06	HR+HER2-	Paclitaxel + Neratinib
LURAP1L	3.1525	1.32E-05	HR+HER2-	Paclitaxel + Neratinib
PIP	4.854866667	8.50E-05	HR+HER2-	Paclitaxel + Neratinib
INHBB	2.3439	0.000217864	HR+HER2-	Paclitaxel + Neratinib
AKR1C3	2.521533333	0.000339989	HR+HER2-	Paclitaxel + Neratinib
P2RY2	1.789566667	0.000544735	HR+HER2-	Paclitaxel + Neratinib
CARTPT	2.4369	0.000552132	HR+HER2-	Paclitaxel + Neratinib
CLDN8	1.9827	0.000677954	HR+HER2-	Paclitaxel + Neratinib
PCDH8	2.526366667	0.001215059	HR+HER2-	Paclitaxel + Neratinib
UGT2B10	1.894566667	0.001224706	HR+HER2-	Paclitaxel + Neratinib
AKR1C1	1.951133333	0.001297954	HR+HER2-	Paclitaxel + Neratinib
HOXC13	2.069	0.001315576	HR+HER2-	Paclitaxel + Neratinib
CPB1	2.1607	0.001352466	HR+HER2-	Paclitaxel + Neratinib
DHDH	2.009433333	0.001528178	HR+HER2-	Paclitaxel + Neratinib
SMIM22	1.976933333	0.001567098	HR+HER2-	Paclitaxel + Neratinib
RPL39L	1.4866	0.001592498	HR+HER2-	Paclitaxel + Neratinib
COMTD1	1.612333333	0.001733724	HR+HER2-	Paclitaxel + Neratinib
PLA2G16	2.024	0.001806158	HR+HER2-	Paclitaxel + Neratinib
TCN1	3.6838	0.001837237	HR+HER2-	Paclitaxel + Neratinib
GSTT1	2.7048	0.001966521	HR+HER2-	Paclitaxel + Neratinib
KLK12	2.087	0.002050271	HR+HER2-	Paclitaxel + Neratinib
SLC5A1	2.3017	0.002089229	HR+HER2-	Paclitaxel + Neratinib
HORMAD1	1.900133333	0.002184667	HR+HER2-	Paclitaxel + Neratinib
FGGY	1.936233333	0.002348222	HR+HER2-	Paclitaxel + Neratinib
CTTN	1.925833333	0.002525409	HR+HER2-	Paclitaxel + Neratinib
ZG16B	3.1588	0.002527271	HR+HER2-	Paclitaxel + Neratinib
RNU12	1.722	0.00280214	HR+HER2-	Paclitaxel + Neratinib
AREG	2.4957	0.002833601	HR+HER2-	Paclitaxel + Neratinib
LONP2	1.3954	0.002840134	HR+HER2-	Paclitaxel + Neratinib
HIST1H3J	1.466833333	0.003032295	HR+HER2-	Paclitaxel + Neratinib
CCDC6	1.504933333	0.00325676	HR+HER2-	Paclitaxel + Neratinib
SPTSSB	2.567766667	0.003265782	HR+HER2-	Paclitaxel + Neratinib
CRYZ	1.4246	0.003311368	HR+HER2-	Paclitaxel + Neratinib
NACAP1	1.6172	0.003447401	HR+HER2-	Paclitaxel + Neratinib
DKK1	1.9678	0.00347882	HR+HER2-	Paclitaxel + Neratinib
KYNU	1.439933333	0.003537346	HR+HER2-	Paclitaxel + Neratinib
DSG3	2.5545	0.003553457	HR+HER2-	Paclitaxel + Neratinib
C4orf19	1.810966667	0.003756035	HR+HER2-	Paclitaxel + Neratinib
SMPX	1.832666667	0.00380836	HR+HER2-	Paclitaxel + Neratinib
BEX5	1.535933333	0.003861471	HR+HER2-	Paclitaxel + Neratinib
FAM83F	1.633466667	0.003900857	HR+HER2-	Paclitaxel + Neratinib
DCD	1.7321	0.003935245	HR+HER2-	Paclitaxel + Neratinib
OLFM4	3.8793	0.004056638	HR+HER2-	Paclitaxel + Neratinib
PCDHB8	1.704166667	0.004099527	HR+HER2-	Paclitaxel + Neratinib
ESR1	1.476233333	0.004112834	HR+HER2-	Paclitaxel + Neratinib
ARL4A	1.899766667	0.004120765	HR+HER2-	Paclitaxel + Neratinib
SERPINA3	2.264366667	0.004136985	HR+HER2-	Paclitaxel + Neratinib
LOC100129781	1.453333333	0.004284598	HR+HER2-	Paclitaxel + Neratinib
GPRC5A	1.802233333	0.004423952	HR+HER2-	Paclitaxel + Neratinib
TP53TG1	1.462233333	0.00457816	HR+HER2-	Paclitaxel + Neratinib
SEMA3E	1.604666667	0.004587456	HR+HER2-	Paclitaxel + Neratinib
TPT1P8	1.374466667	0.004610012	HR+HER2-	Paclitaxel + Neratinib
PALMD	1.543233333	0.004687604	HR+HER2-	Paclitaxel + Neratinib
RORC	1.702133333	0.004711484	HR+HER2-	Paclitaxel + Neratinib
RDH10	1.594966667	0.004761276	HR+HER2-	Paclitaxel + Neratinib
FAM84A	1.379433333	0.004762505	HR+HER2-	Paclitaxel + Neratinib
S100P	2.462	0.004870712	HR+HER2-	Paclitaxel + Neratinib
GPR98	1.855833333	0.004936643	HR+HER2-	Paclitaxel + Neratinib
LYPD1	1.5227	0.00499066	HR+HER2-	Paclitaxel + Neratinib
PLS1	1.606266667	0.005014818	HR+HER2-	Paclitaxel + Neratinib
POLE4	1.413	0.005114622	HR+HER2-	Paclitaxel + Neratinib
CITED1	1.5975	0.005300142	HR+HER2-	Paclitaxel + Neratinib
CA3	1.689	0.005346016	HR+HER2-	Paclitaxel + Neratinib
HHIPL2	1.907133333	0.005398012	HR+HER2-	Paclitaxel + Neratinib
KRT79	2.082433333	0.005508476	HR+HER2-	Paclitaxel + Neratinib
VPS37D	1.430566667	0.005549871	HR+HER2-	Paclitaxel + Neratinib
RASAL1	1.4529	0.005563553	HR+HER2-	Paclitaxel + Neratinib
ABCC11	1.9563	0.00561802	HR+HER2-	Paclitaxel + Neratinib
TMEM61	1.749666667	0.005623472	HR+HER2-	Paclitaxel + Neratinib
TYMSOS	1.508933333	0.005869568	HR+HER2-	Paclitaxel + Neratinib
VWDE	1.501833333	0.005873291	HR+HER2-	Paclitaxel + Neratinib
NOXA1	1.7202	0.006302649	HR+HER2-	Paclitaxel + Neratinib
ELOVL2	1.9978	0.00655309	HR+HER2-	Paclitaxel + Neratinib
CLEC3A	1.825333333	0.006593393	HR+HER2-	Paclitaxel + Neratinib
KCNAB1	1.5282	0.006631071	HR+HER2-	Paclitaxel + Neratinib
TRAM1	1.808333333	0.006686183	HR+HER2-	Paclitaxel + Neratinib
TCTEX1D2	1.274033333	0.006793274	HR+HER2-	Paclitaxel + Neratinib
SERPINB5	1.4426	0.006970889	HR+HER2-	Paclitaxel + Neratinib
NUPR1L	1.468733333	0.007054704	HR+HER2-	Paclitaxel + Neratinib
RERG	1.576833333	0.007056363	HR+HER2-	Paclitaxel + Neratinib
BOLA3	1.3026	0.007163221	HR+HER2-	Paclitaxel + Neratinib
NANOS3	1.530033333	0.007196366	HR+HER2-	Paclitaxel + Neratinib
AI694524	1.2979	0.007252566	HR+HER2-	Paclitaxel + Neratinib
CAPN13	2.185366667	0.007254896	HR+HER2-	Paclitaxel + Neratinib
IZUMO2	1.719766667	0.007337285	HR+HER2-	Paclitaxel + Neratinib
SNORA70	1.3337	0.007422666	HR+HER2-	Paclitaxel + Neratinib
DCDC2	1.691833333	0.007642128	HR+HER2-	Paclitaxel + Neratinib
SNHG10	1.333533333	0.007727721	HR+HER2-	Paclitaxel + Neratinib
CFTR	2.105933333	0.007764479	HR+HER2-	Paclitaxel + Neratinib
AKR1E2	1.4764	0.007835552	HR+HER2-	Paclitaxel + Neratinib
EBPL	1.502333333	0.007942568	HR+HER2-	Paclitaxel + Neratinib
CACNA1H	1.654933333	0.00803716	HR+HER2-	Paclitaxel + Neratinib
CRISP2	1.5745	0.008078663	HR+HER2-	Paclitaxel + Neratinib
LTB4DH	1.311166667	0.008269462	HR+HER2-	Paclitaxel + Neratinib
C2orf82	1.668	0.008450421	HR+HER2-	Paclitaxel + Neratinib
C20orf141	1.843466667	0.008469364	HR+HER2-	Paclitaxel + Neratinib
CA13	1.4388	0.008610814	HR+HER2-	Paclitaxel + Neratinib
SLC16A8	1.3482	0.008889255	HR+HER2-	Paclitaxel + Neratinib
CCNA1	1.406066667	0.008959552	HR+HER2-	Paclitaxel + Neratinib
SPDEF	2.078333333	0.009042674	HR+HER2-	Paclitaxel + Neratinib
AJUBA	1.2496	0.009050387	HR+HER2-	Paclitaxel + Neratinib
ITGA2	1.232966667	0.009058091	HR+HER2-	Paclitaxel + Neratinib
LHX1	1.5674	0.009097248	HR+HER2-	Paclitaxel + Neratinib
MSMB	1.586933333	0.009174486	HR+HER2-	Paclitaxel + Neratinib
BIK	1.589133333	0.009229193	HR+HER2-	Paclitaxel + Neratinib
CCNO	1.4855	0.00943552	HR+HER2-	Paclitaxel + Neratinib
AB007458	1.360733333	0.009457984	HR+HER2-	Paclitaxel + Neratinib
HOTAIR	1.5382	0.009530271	HR+HER2-	Paclitaxel + Neratinib
NM_007233	1.346433333	0.009884478	HR+HER2-	Paclitaxel + Neratinib
SPHAR	0.845452941	2.16E-06	HR1+HER2+	Paclitaxel + Neratinib
LPPR3	1.902462185	4.18E-05	HR1+HER2+	Paclitaxel + Neratinib
CNTD1	1.063210084	7.06E-05	HR1+HER2+	Paclitaxel + Neratinib
PLEKHA6	1.285052941	0.000293258	HR1+HER2+	Paclitaxel + Neratinib
SHISA4	0.883810924	0.000476186	HR1+HER2+	Paclitaxel + Neratinib
CELSR1	0.822638655	0.000515566	HR1+HER2+	Paclitaxel + Neratinib
XLOC_001987	2.112122689	0.00052019	HR1+HER2+	Paclitaxel + Neratinib
SERPINA11	0.796994118	0.000562783	HR1+HER2+	Paclitaxel + Neratinib
PBX1	1.110145378	0.00069696	HR1+HER2+	Paclitaxel + Neratinib
ALDH3A2	0.788860504	0.001108638	HR1+HER2+	Paclitaxel + Neratinib
CLDN23	1.170310084	0.001618931	HR1+HER2+	Paclitaxel + Neratinib
ABLIM2	0.812473109	0.001648478	HR1+HER2+	Paclitaxel + Neratinib
MYCBPAP	0.933935294	0.001690346	HR1+HER2+	Paclitaxel + Neratinib
NBPF22P	0.805673109	0.001790551	HR1+HER2+	Paclitaxel + Neratinib
KRTCAP3	2.12702437	0.0018101	HR1+HER2+	Paclitaxel + Neratinib
ATP1A1-AS1	0.730934454	0.002425655	HR1+HER2+	Paclitaxel + Neratinib
SAP18	0.71925042	0.002642564	HR1+HER2+	Paclitaxel + Neratinib
RLN2	1.14137479	0.002670084	HR1+HER2+	Paclitaxel + Neratinib
CELSR2	0.968120168	0.003162641	HR1+HER2+	Paclitaxel + Neratinib
TSTD1	1.004579832	0.003281173	HR1+HER2+	Paclitaxel + Neratinib
LINC00472	0.877492437	0.003465253	HR1+HER2+	Paclitaxel + Neratinib
C3orf18	0.824766387	0.003576165	HR1+HER2+	Paclitaxel + Neratinib
RTN2	1.007501681	0.004215763	HR1+HER2+	Paclitaxel + Neratinib
PRPH	1.069063025	0.004248214	HR1+HER2+	Paclitaxel + Neratinib
CERS2	0.900896639	0.004446721	HR1+HER2+	Paclitaxel + Neratinib
MYBPH	0.972184034	0.004700325	HR1+HER2+	Paclitaxel + Neratinib
LOC145837	1.144208403	0.004744649	HR1+HER2+	Paclitaxel + Neratinib
OVOL1	0.873568908	0.004758181	HR1+HER2+	Paclitaxel + Neratinib
SCRG1	1.25622605	0.004949255	HR1+HER2+	Paclitaxel + Neratinib
EPS8L2	0.759636134	0.005139518	HR1+HER2+	Paclitaxel + Neratinib
SHC4	0.977560504	0.00517953	HR1+HER2+	Paclitaxel + Neratinib
PF4	0.964989076	0.005370305	HR1+HER2+	Paclitaxel + Neratinib
PDE6B	0.90317479	0.005488902	HR1+HER2+	Paclitaxel + Neratinib
SNX7	0.847684874	0.005726264	HR1+HER2+	Paclitaxel + Neratinib
SLC5A10	1.266161345	0.005915139	HR1+HER2+	Paclitaxel + Neratinib
CRNDE	0.716497479	0.005986283	HR1+HER2+	Paclitaxel + Neratinib
FAM198A	1.244457983	0.006048176	HR1+HER2+	Paclitaxel + Neratinib
SUSD4	0.868230252	0.006153416	HR1+HER2+	Paclitaxel + Neratinib
ITGA3	1.220161345	0.00624502	HR1+HER2+	Paclitaxel + Neratinib
CABYR	0.902023529	0.006270357	HR1+HER2+	Paclitaxel + Neratinib
OCLN	0.769973109	0.006627543	HR1+HER2+	Paclitaxel + Neratinib
PXMP2	0.765620168	0.006643198	HR1+HER2+	Paclitaxel + Neratinib
S100A13	0.995	0.006784344	HR1+HER2+	Paclitaxel + Neratinib
PNMAL1	1.241597479	0.006845268	HR1+HER2+	Paclitaxel + Neratinib
FGF10	0.788814286	0.006912544	HR1+HER2+	Paclitaxel + Neratinib
SLC1A1	1.409884034	0.006984728	HR1+HER2+	Paclitaxel + Neratinib
DYDC2	0.868356303	0.007146872	HR1+HER2+	Paclitaxel + Neratinib
MLC1	0.855769748	0.007424723	HR1+HER2+	Paclitaxel + Neratinib
SCRIB	0.870159664	0.007747382	HR1+HER2+	Paclitaxel + Neratinib
NPY1R	2.29079916	0.00787858	HR1+HER2+	Paclitaxel + Neratinib
UVRAG	0.780761345	0.008127991	HR1+HER2+	Paclitaxel + Neratinib
SERP2	1.065377311	0.008692227	HR1+HER2+	Paclitaxel + Neratinib
WNK4	1.064291597	0.008848452	HR1+HER2+	Paclitaxel + Neratinib
SCUBE2	1.375142017	0.009126045	HR1+HER2+	Paclitaxel + Neratinib
HSPB8	2.329132773	7.83E-06	HR+HER2-	Paclitaxel + Pembrolizumab
SCRN2	1.008672269	3.13E-05	HR+HER2-	Paclitaxel + Pembrolizumab
NDRG4	1.541793277	3.70E-05	HR+HER2-	Paclitaxel + Pembrolizumab
SYT13	4.178603361	5.86E-05	HR+HER2-	Paclitaxel + Pembrolizumab
KRT8	1.323595798	8.32E-05	HR+HER2-	Paclitaxel + Pembrolizumab
MAPK8IP2	1.86989916	0.000106393	HR+HER2-	Paclitaxel + Pembrolizumab
KITLG	1.639583193	0.000112484	HR+HER2-	Paclitaxel + Pembrolizumab
KYNU	1.743861345	0.000156095	HR+HER2-	Paclitaxel + Pembrolizumab
TRIM58	1.68644958	0.000180478	HR+HER2-	Paclitaxel + Pembrolizumab
USP35	1.351296639	0.000210856	HR+HER2-	Paclitaxel + Pembrolizumab
MFSD3	1.6433	0.000272395	HR+HER2-	Paclitaxel + Pembrolizumab
RGS22	2.047760504	0.000295069	HR+HER2-	Paclitaxel + Pembrolizumab
PGR	1.608070588	0.000413418	HR+HER2-	Paclitaxel + Pembrolizumab
ACOT4	1.478432773	0.000531924	HR+HER2-	Paclitaxel + Pembrolizumab
PNPO	1.188794118	0.000559377	HR+HER2-	Paclitaxel + Pembrolizumab
SPATA18	1.152606723	0.000690626	HR+HER2-	Paclitaxel + Pembrolizumab
KRT19P2	1.763868067	0.000701749	HR+HER2-	Paclitaxel + Pembrolizumab
THSD4	1.599813445	0.0007501	HR+HER2-	Paclitaxel + Pembrolizumab
CYP2B6	1.475847899	0.000903175	HR+HER2-	Paclitaxel + Pembrolizumab
SLC22A5	1.148758824	0.001047163	HR+HER2-	Paclitaxel + Pembrolizumab
PPM1J	1.160389916	0.001071102	HR+HER2-	Paclitaxel + Pembrolizumab
SYCE3	1.996209244	0.001127633	HR+HER2-	Paclitaxel + Pembrolizumab
GRINA	1.200578992	0.001147437	HR+HER2-	Paclitaxel + Pembrolizumab
AMFR	1.213610084	0.001218625	HR+HER2-	Paclitaxel + Pembrolizumab
ALDOA	1.027427731	0.001223949	HR+HER2-	Paclitaxel + Pembrolizumab
SMIM1	1.33242437	0.001296607	HR+HER2-	Paclitaxel + Pembrolizumab
MFSD7	1.72167563	0.001329519	HR+HER2-	Paclitaxel + Pembrolizumab
SLC7A2	2.19865042	0.001556644	HR+HER2-	Paclitaxel + Pembrolizumab
TLCD1	1.298260504	0.001582927	HR+HER2-	Paclitaxel + Pembrolizumab
WWC1	1.027994958	0.001611182	HR+HER2-	Paclitaxel + Pembrolizumab
COX6C	1.95130084	0.001624595	HR+HER2-	Paclitaxel + Pembrolizumab
GAMT	1.471194958	0.00163162	HR+HER2-	Paclitaxel + Pembrolizumab
COASY	1.062547899	0.001735878	HR+HER2-	Paclitaxel + Pembrolizumab
TSKU	1.491955462	0.00175222	HR+HER2-	Paclitaxel + Pembrolizumab
EEF1A2	2.54184958	0.001837127	HR+HER2-	Paclitaxel + Pembrolizumab
EPPK1	1.584386555	0.001900555	HR+HER2-	Paclitaxel + Pembrolizumab
DHCR24	1.505323529	0.001910015	HR+HER2-	Paclitaxel + Pembrolizumab
KRT18	1.399856303	0.001923822	HR+HER2-	Paclitaxel + Pembrolizumab
PRR15L	1.259779832	0.002096293	HR+HER2-	Paclitaxel + Pembrolizumab
FASN	1.689128571	0.002098562	HR+HER2-	Paclitaxel + Pembrolizumab
AL133644	1.296331092	0.002401261	HR+HER2-	Paclitaxel + Pembrolizumab
SULT1A2	1.124797479	0.002499019	HR+HER2-	Paclitaxel + Pembrolizumab
SLC16A5	1.528680672	0.002614268	HR+HER2-	Paclitaxel + Pembrolizumab
SYCE1	1.608298319	0.002672934	HR+HER2-	Paclitaxel + Pembrolizumab
KRT37	1.15192437	0.002780847	HR+HER2-	Paclitaxel + Pembrolizumab
ACOX2	2.570517647	0.003029645	HR+HER2-	Paclitaxel + Pembrolizumab
CA12	2.171321008	0.003039182	HR+HER2-	Paclitaxel + Pembrolizumab
GATA5	1.842429412	0.003134398	HR+HER2-	Paclitaxel + Pembrolizumab
HSD17B8	1.106923529	0.003397945	HR+HER2-	Paclitaxel + Pembrolizumab
S100A7A	1.689052941	0.003586472	HR+HER2-	Paclitaxel + Pembrolizumab
NDUFC2	1.068684034	0.003647915	HR+HER2-	Paclitaxel + Pembrolizumab
GPRC5A	1.380202521	0.004073334	HR+HER2-	Paclitaxel + Pembrolizumab
SYBU	1.406458824	0.004113233	HR+HER2-	Paclitaxel + Pembrolizumab
CLIC6	1.763829412	0.004313404	HR+HER2-	Paclitaxel + Pembrolizumab
NKAIN1	3.085710924	0.004342309	HR+HER2-	Paclitaxel + Pembrolizumab
EPHA3	1.04537479	0.004418329	HR+HER2-	Paclitaxel + Pembrolizumab
RGS11	1.002133613	0.004463647	HR+HER2-	Paclitaxel + Pembrolizumab
RPH3AL	1.044240336	0.004497792	HR+HER2-	Paclitaxel + Pembrolizumab
FAM83H	1.044528571	0.00460414	HR+HER2-	Paclitaxel + Pembrolizumab
DCXR	1.058554622	0.005813615	HR+HER2-	Paclitaxel + Pembrolizumab
RAMP1	1.802694118	0.005939347	HR+HER2-	Paclitaxel + Pembrolizumab
RHOD	1.085316807	0.006428068	HR+HER2-	Paclitaxel + Pembrolizumab
GALE	1.140938655	0.006441855	HR+HER2-	Paclitaxel + Pembrolizumab
TMEM184A	1.042296639	0.006576066	HR+HER2-	Paclitaxel + Pembrolizumab
GHR	1.20614958	0.006659293	HR+HER2-	Paclitaxel + Pembrolizumab
FAM19A5	1.947678992	0.006737182	HR+HER2-	Paclitaxel + Pembrolizumab
THNSL2	1.289462185	0.006862441	HR+HER2-	Paclitaxel + Pembrolizumab
F2RL1	1.09015042	0.006899414	HR+HER2-	Paclitaxel + Pembrolizumab
STARD10	1.627279832	0.007083837	HR+HER2-	Paclitaxel + Pembrolizumab
METRN	1.675205042	0.007272447	HR+HER2-	Paclitaxel + Pembrolizumab
HRASLS2	2.359882353	0.007508402	HR+HER2-	Paclitaxel + Pembrolizumab
GPR26	1.119414286	0.008051516	HR+HER2-	Paclitaxel + Pembrolizumab
SERPINA3	2.243631092	0.008161551	HR+HER2-	Paclitaxel + Pembrolizumab
TMEM61	1.439326891	0.008410432	HR+HER2-	Paclitaxel + Pembrolizumab
PRSS22	1.049547899	0.008769843	HR+HER2-	Paclitaxel + Pembrolizumab
FGG	2.141573109	0.008996562	HR+HER2-	Paclitaxel + Pembrolizumab
TMEM45B	1.895015966	0.00936247	HR+HER2-	Paclitaxel + Pembrolizumab
CXXC5	1.075878992	0.009605196	HR+HER2-	Paclitaxel + Pembrolizumab
CIDEA	3.661716667	2.45E-09	HR1+HER2+	Paclitaxel + Pertuzumab + Trastuzumab
CIDEC	2.263066667	6.20E-09	HR1+HER2+	Paclitaxel + Pertuzumab + Trastuzumab
NPY1R	5.989483333	1.35E-07	HR1+HER2+	Paclitaxel + Pertuzumab + Trastuzumab
GPD1	2.312966667	6.13E-07	HR1+HER2+	Paclitaxel + Pertuzumab + Trastuzumab
PLIN1	3.0631	8.15E-07	HR1+HER2+	Paclitaxel + Pertuzumab + Trastuzumab
ADH1A	2.576558333	9.31E-07	HR1+HER2+	Paclitaxel + Pertuzumab + Trastuzumab
NAGS	2.211725	1.30E-06	HR1+HER2+	Paclitaxel + Pertuzumab + Trastuzumab
PCK1	1.94695	1.82E-06	HR1+HER2+	Paclitaxel + Pertuzumab + Trastuzumab
ADIPOQ	2.758666667	1.88E-06	HR1+HER2+	Paclitaxel + Pertuzumab + Trastuzumab
ADH1C	3.014	3.70E-06	HR1+HER2+	Paclitaxel + Pertuzumab + Trastuzumab
LPL	2.847083333	1.20E-05	HR1+HER2+	Paclitaxel + Pertuzumab + Trastuzumab
MAOA	1.941908333	1.40E-05	HR1+HER2+	Paclitaxel + Pertuzumab + Trastuzumab
RBP4	2.83275	1.63E-05	HR1+HER2+	Paclitaxel + Pertuzumab + Trastuzumab
GPIHBP1	2.325508333	1.71E-05	HR1+HER2+	Paclitaxel + Pertuzumab + Trastuzumab
G0S2	2.72675	2.15E-05	HR1+HER2+	Paclitaxel + Pertuzumab + Trastuzumab
CIDECP	1.422116667	2.56E-05	HR1+HER2+	Paclitaxel + Pertuzumab + Trastuzumab
COA3	1.514666667	2.77E-05	HR1+HER2+	Paclitaxel + Pertuzumab + Trastuzumab
PLIN4	3.4926	3.07E-05	HR1+HER2+	Paclitaxel + Pertuzumab + Trastuzumab
GPAM	1.718433333	3.11E-05	HR1+HER2+	Paclitaxel + Pertuzumab + Trastuzumab
LIPE	2.771541667	4.15E-05	HR1+HER2+	Paclitaxel + Pertuzumab + Trastuzumab
ITGA7	1.978633333	4.83E-05	HR1+HER2+	Paclitaxel + Pertuzumab + Trastuzumab
ELOVL2	2.671858333	5.32E-05	HR1+HER2+	Paclitaxel + Pertuzumab + Trastuzumab
RDH5	1.139233333	6.23E-05	HR1+HER2+	Paclitaxel + Pertuzumab + Trastuzumab
RBP7	1.9652	6.55E-05	HR1+HER2+	Paclitaxel + Pertuzumab + Trastuzumab
LEP	2.748116667	6.92E-05	HR1+HER2+	Paclitaxel + Pertuzumab + Trastuzumab
LPPR3	3.070808333	8.01E-05	HR1+HER2+	Paclitaxel + Pertuzumab + Trastuzumab
C6orf141	1.62355	0.000117309	HR1+HER2+	Paclitaxel + Pertuzumab + Trastuzumab
BMPR1B	1.914191667	0.000152231	HR1+HER2+	Paclitaxel + Pertuzumab + Trastuzumab
NBR1	1.018916667	0.000165546	HR1+HER2+	Paclitaxel + Pertuzumab + Trastuzumab
HP	2.596983333	0.000171241	HR1+HER2+	Paclitaxel + Pertuzumab + Trastuzumab
TMPRSS6	1.588658333	0.000213586	HR1+HER2+	Paclitaxel + Pertuzumab + Trastuzumab
ADCK3	1.192158333	0.000220616	HR1+HER2+	Paclitaxel + Pertuzumab + Trastuzumab
AOC3	2.0803	0.000223119	HR1+HER2+	Paclitaxel + Pertuzumab + Trastuzumab
CRISPLD1	1.614316667	0.000242611	HR1+HER2+	Paclitaxel + Pertuzumab + Trastuzumab
FABP4	2.088191667	0.000258302	HR1+HER2+	Paclitaxel + Pertuzumab + Trastuzumab
HPR	1.796541667	0.000286039	HR1+HER2+	Paclitaxel + Pertuzumab + Trastuzumab
PCOLCE2	2.156575	0.000309623	HR1+HER2+	Paclitaxel + Pertuzumab + Trastuzumab
GYG2	1.042408333	0.000324738	HR1+HER2+	Paclitaxel + Pertuzumab + Trastuzumab
RIMS4	3.306125	0.000333684	HR1+HER2+	Paclitaxel + Pertuzumab + Trastuzumab
SLC39A6	2.456325	0.000336058	HR1+HER2+	Paclitaxel + Pertuzumab + Trastuzumab
BECN1	1.110458333	0.000400996	HR1+HER2+	Paclitaxel + Pertuzumab + Trastuzumab
ADH1B	1.278233333	0.000406546	HR1+HER2+	Paclitaxel + Pertuzumab + Trastuzumab
OR2F1	1.261525	0.00045958	HR1+HER2+	Paclitaxel + Pertuzumab + Trastuzumab
AKR1C1	1.9074	0.000481285	HR1+HER2+	Paclitaxel + Pertuzumab + Trastuzumab
ELP2	1.4535	0.000527239	HR1+HER2+	Paclitaxel + Pertuzumab + Trastuzumab
PDZK1	2.378425	0.000593642	HR1+HER2+	Paclitaxel + Pertuzumab + Trastuzumab
CA3	1.485716667	0.000634612	HR1+HER2+	Paclitaxel + Pertuzumab + Trastuzumab
HEXIM2	1.143108333	0.000679497	HR1+HER2+	Paclitaxel + Pertuzumab + Trastuzumab
CHST8	1.979658333	0.000719426	HR1+HER2+	Paclitaxel + Pertuzumab + Trastuzumab
CARD10	1.604625	0.000766653	HR1+HER2+	Paclitaxel + Pertuzumab + Trastuzumab
SHISA4	1.470583333	0.000779612	HR1+HER2+	Paclitaxel + Pertuzumab + Trastuzumab
HDAC5	1.104858333	0.000810926	HR1+HER2+	Paclitaxel + Pertuzumab + Trastuzumab
RAMP3	1.445241667	0.000918334	HR1+HER2+	Paclitaxel + Pertuzumab + Trastuzumab
KCNF1	3.109225	0.000931816	HR1+HER2+	Paclitaxel + Pertuzumab + Trastuzumab
ASCL1	2.029608333	0.00112011	HR1+HER2+	Paclitaxel + Pertuzumab + Trastuzumab
NKAIN1	3.1246	0.001267219	HR1+HER2+	Paclitaxel + Pertuzumab + Trastuzumab
CCL14	2.339925	0.00130257	HR1+HER2+	Paclitaxel + Pertuzumab + Trastuzumab
FIGF	1.285791667	0.001415882	HR1+HER2+	Paclitaxel + Pertuzumab + Trastuzumab
SGK3	1.3328	0.001427517	HR1+HER2+	Paclitaxel + Pertuzumab + Trastuzumab
KANK3	1.009191667	0.001440541	HR1+HER2+	Paclitaxel + Pertuzumab + Trastuzumab
MRAP	1.088816667	0.001509429	HR1+HER2+	Paclitaxel + Pertuzumab + Trastuzumab
TIMP4	1.931766667	0.001625619	HR1+HER2+	Paclitaxel + Pertuzumab + Trastuzumab
AKR1C3	1.975458333	0.001635786	HR1+HER2+	Paclitaxel + Pertuzumab + Trastuzumab
DPY19L2P4	1.738791667	0.001756857	HR1+HER2+	Paclitaxel + Pertuzumab + Trastuzumab
WNT3	1.897675	0.001757759	HR1+HER2+	Paclitaxel + Pertuzumab + Trastuzumab
MYCBPAP	1.540716667	0.001867338	HR1+HER2+	Paclitaxel + Pertuzumab + Trastuzumab
NOVA1	1.742016667	0.001931205	HR1+HER2+	Paclitaxel + Pertuzumab + Trastuzumab
AI675062	1.906633333	0.002041927	HR1+HER2+	Paclitaxel + Pertuzumab + Trastuzumab
S100B	1.29125	0.002242846	HR1+HER2+	Paclitaxel + Pertuzumab + Trastuzumab
THSD4	1.726291667	0.002342407	HR1+HER2+	Paclitaxel + Pertuzumab + Trastuzumab
TFPI2	3.189775	0.002347545	HR1+HER2+	Paclitaxel + Pertuzumab + Trastuzumab
NNAT	1.076175	0.002458704	HR1+HER2+	Paclitaxel + Pertuzumab + Trastuzumab
SKAP1	2.011891667	0.002620198	HR1+HER2+	Paclitaxel + Pertuzumab + Trastuzumab
KCNK15	1.543875	0.002625804	HR1+HER2+	Paclitaxel + Pertuzumab + Trastuzumab
MUC20	1.157591667	0.002629826	HR1+HER2+	Paclitaxel + Pertuzumab + Trastuzumab
RBBP8	1.2282	0.002676588	HR1+HER2+	Paclitaxel + Pertuzumab + Trastuzumab
PCP2	1.471016667	0.002696598	HR1+HER2+	Paclitaxel + Pertuzumab + Trastuzumab
COASY	1.407658333	0.002977434	HR1+HER2+	Paclitaxel + Pertuzumab + Trastuzumab
PDK4	1.785016667	0.003023902	HR1+HER2+	Paclitaxel + Pertuzumab + Trastuzumab
OSBPL7	1.220475	0.003101384	HR1+HER2+	Paclitaxel + Pertuzumab + Trastuzumab
CELSR2	1.376125	0.003420394	HR1+HER2+	Paclitaxel + Pertuzumab + Trastuzumab
PDE6B	1.12495	0.003536893	HR1+HER2+	Paclitaxel + Pertuzumab + Trastuzumab
CDK5RAP3	1.025341667	0.00412652	HR1+HER2+	Paclitaxel + Pertuzumab + Trastuzumab
DOK7	2.390008333	0.004594003	HR1+HER2+	Paclitaxel + Pertuzumab + Trastuzumab
TFCP2L1	1.865	0.004685083	HR1+HER2+	Paclitaxel + Pertuzumab + Trastuzumab
CHRDL1	1.381341667	0.004890894	HR1+HER2+	Paclitaxel + Pertuzumab + Trastuzumab
DDAH1	1.017041667	0.004961183	HR1+HER2+	Paclitaxel + Pertuzumab + Trastuzumab
TMEM101	1.378891667	0.004961997	HR1+HER2+	Paclitaxel + Pertuzumab + Trastuzumab
MEIS3P1	1.571958333	0.005011829	HR1+HER2+	Paclitaxel + Pertuzumab + Trastuzumab
SPTBN5	1.075858333	0.005058878	HR1+HER2+	Paclitaxel + Pertuzumab + Trastuzumab
HEBP1	1.259666667	0.005172314	HR1+HER2+	Paclitaxel + Pertuzumab + Trastuzumab
RGS5	1.171958333	0.005319698	HR1+HER2+	Paclitaxel + Pertuzumab + Trastuzumab
ANO5	1.406683333	0.005642043	HR1+HER2+	Paclitaxel + Pertuzumab + Trastuzumab
CCDC74B	1.792883333	0.00640664	HR1+HER2+	Paclitaxel + Pertuzumab + Trastuzumab
GNG11	1.135283333	0.006483266	HR1+HER2+	Paclitaxel + Pertuzumab + Trastuzumab
ADIPOR2	1.314875	0.006637689	HR1+HER2+	Paclitaxel + Pertuzumab + Trastuzumab
C1orf226	1.2008	0.006721228	HR1+HER2+	Paclitaxel + Pertuzumab + Trastuzumab
EMCN	1.38635	0.007053796	HR1+HER2+	Paclitaxel + Pertuzumab + Trastuzumab
FOSB	1.229725	0.007180898	HR1+HER2+	Paclitaxel + Pertuzumab + Trastuzumab
PXMP2	1.275033333	0.007835109	HR1+HER2+	Paclitaxel + Pertuzumab + Trastuzumab
PARD6B	1.7737	0.007903317	HR1+HER2+	Paclitaxel + Pertuzumab + Trastuzumab
GDF10	1.147691667	0.008759144	HR1+HER2+	Paclitaxel + Pertuzumab + Trastuzumab
RERG	1.468758333	0.008991534	HR1+HER2+	Paclitaxel + Pertuzumab + Trastuzumab
STC2	1.943141667	0.008998118	HR1+HER2+	Paclitaxel + Pertuzumab + Trastuzumab
TPRG1	2.011408333	0.009011231	HR1+HER2+	Paclitaxel + Pertuzumab + Trastuzumab
NAT8L	1.159041667	0.009308941	HR1+HER2+	Paclitaxel + Pertuzumab + Trastuzumab
DNALI1	1.768483333	0.009309741	HR1+HER2+	Paclitaxel + Pertuzumab + Trastuzumab
SERPINA3	2.663383333	0.009682949	HR1+HER2+	Paclitaxel + Pertuzumab + Trastuzumab
ANPEP	3.818438095	7.72E-08	HR1+HER2+	Paclitaxel + Trastuzumab
HPN	2.142171429	4.63E-05	HR1+HER2+	Paclitaxel + Trastuzumab
LPPR3	2.162180952	7.25E-05	HR1+HER2+	Paclitaxel + Trastuzumab
TJP3	1.480661905	7.73E-05	HR1+HER2+	Paclitaxel + Trastuzumab
LRG1	2.613257143	0.000126035	HR1+HER2+	Paclitaxel + Trastuzumab
SEMA3B	2.410028571	0.000126917	HR1+HER2+	Paclitaxel + Trastuzumab
DBNDD2	1.71347619	0.000160768	HR1+HER2+	Paclitaxel + Trastuzumab
FLNB	1.356957143	0.000268658	HR1+HER2+	Paclitaxel + Trastuzumab
TREM1	2.0717	0.000298843	HR1+HER2+	Paclitaxel + Trastuzumab
APOBR	2.35362381	0.000323575	HR1+HER2+	Paclitaxel + Trastuzumab
GPR143	1.698352381	0.000329577	HR1+HER2+	Paclitaxel + Trastuzumab
ASPHD1	1.610752381	0.000348718	HR1+HER2+	Paclitaxel + Trastuzumab
PPM1J	1.687147619	0.000387431	HR1+HER2+	Paclitaxel + Trastuzumab
KCTD11	1.314361905	0.000399954	HR1+HER2+	Paclitaxel + Trastuzumab
F7	1.344214286	0.000418376	HR1+HER2+	Paclitaxel + Trastuzumab
CNTD2	1.143866667	0.000434251	HR1+HER2+	Paclitaxel + Trastuzumab
VSIG4	1.580547619	0.00058156	HR1+HER2+	Paclitaxel + Trastuzumab
UBE2L6	1.391828571	0.000636641	HR1+HER2+	Paclitaxel + Trastuzumab
SDC4	1.172395238	0.00069685	HR1+HER2+	Paclitaxel + Trastuzumab
SDHAP1	1.161790476	0.0007619	HR1+HER2+	Paclitaxel + Trastuzumab
RAB40C	1.356461905	0.000764532	HR1+HER2+	Paclitaxel + Trastuzumab
MUC20	1.2758	0.000785689	HR1+HER2+	Paclitaxel + Trastuzumab
CD14	1.512795238	0.000821872	HR1+HER2+	Paclitaxel + Trastuzumab
ENO2	1.550866667	0.000827921	HR1+HER2+	Paclitaxel + Trastuzumab
ZNF385A	1.204480952	0.000854789	HR1+HER2+	Paclitaxel + Trastuzumab
TREM2	1.281847619	0.000880458	HR1+HER2+	Paclitaxel + Trastuzumab
HKR1	1.156490476	0.000910933	HR1+HER2+	Paclitaxel + Trastuzumab
PRKAG1	1.199042857	0.001080197	HR1+HER2+	Paclitaxel + Trastuzumab
HCK	1.336904762	0.001092799	HR1+HER2+	Paclitaxel + Trastuzumab
CD2BP2	1.087861905	0.001122373	HR1+HER2+	Paclitaxel + Trastuzumab
TMPRSS6	1.364357143	0.001168111	HR1+HER2+	Paclitaxel + Trastuzumab
STMN2	1.442104762	0.001234904	HR1+HER2+	Paclitaxel + Trastuzumab
AGPAT2	1.161914286	0.00135876	HR1+HER2+	Paclitaxel + Trastuzumab
KIF12	1.747619048	0.001425581	HR1+HER2+	Paclitaxel + Trastuzumab
CHST8	2.865485714	0.001434648	HR1+HER2+	Paclitaxel + Trastuzumab
CGN	1.146109524	0.001507495	HR1+HER2+	Paclitaxel + Trastuzumab
PAQR4	1.308871429	0.001613543	HR1+HER2+	Paclitaxel + Trastuzumab
AP1G2	1.385452381	0.001717103	HR1+HER2+	Paclitaxel + Trastuzumab
FBXO2	1.774438095	0.001725165	HR1+HER2+	Paclitaxel + Trastuzumab
TBXAS1	1.109071429	0.001729577	HR1+HER2+	Paclitaxel + Trastuzumab
SEZ6L2	1.957209524	0.001739002	HR1+HER2+	Paclitaxel + Trastuzumab
TUBA1A	1.174095238	0.001969589	HR1+HER2+	Paclitaxel + Trastuzumab
RNASET2	1.097385714	0.002047434	HR1+HER2+	Paclitaxel + Trastuzumab
B4GALT7	1.227628571	0.002077474	HR1+HER2+	Paclitaxel + Trastuzumab
ELF3	1.7843	0.002104467	HR1+HER2+	Paclitaxel + Trastuzumab
AGPAT6	1.165266667	0.002146738	HR1+HER2+	Paclitaxel + Trastuzumab
VMO1	1.500104762	0.002318579	HR1+HER2+	Paclitaxel + Trastuzumab
SIAH2	1.643642857	0.002532515	HR1+HER2+	Paclitaxel + Trastuzumab
RTN2	1.2454	0.002554045	HR1+HER2+	Paclitaxel + Trastuzumab
TGFBI	1.135095238	0.002638383	HR1+HER2+	Paclitaxel + Trastuzumab
MAPK3	1.164033333	0.002643795	HR1+HER2+	Paclitaxel + Trastuzumab
PGLYRP2	1.516533333	0.002693283	HR1+HER2+	Paclitaxel + Trastuzumab
RHOT2	1.236447619	0.002878214	HR1+HER2+	Paclitaxel + Trastuzumab
PTPRU	1.006704762	0.002988531	HR1+HER2+	Paclitaxel + Trastuzumab
CDIPT	1.091233333	0.003147786	HR1+HER2+	Paclitaxel + Trastuzumab
SDS	1.360571429	0.003338426	HR1+HER2+	Paclitaxel + Trastuzumab
HR	1.238	0.003494344	HR1+HER2+	Paclitaxel + Trastuzumab
RAB11FIP3	1.135471429	0.003535175	HR1+HER2+	Paclitaxel + Trastuzumab
ALDOC	1.716033333	0.003626798	HR1+HER2+	Paclitaxel + Trastuzumab
EEF1A2	2.622195238	0.00364908	HR1+HER2+	Paclitaxel + Trastuzumab
BCKDK	1.062328571	0.003740226	HR1+HER2+	Paclitaxel + Trastuzumab
MISP	1.290671429	0.0039551	HR1+HER2+	Paclitaxel + Trastuzumab
PLAUR	1.106419048	0.004030456	HR1+HER2+	Paclitaxel + Trastuzumab
TMEM8A	1.071304762	0.004286375	HR1+HER2+	Paclitaxel + Trastuzumab
AQP3	1.607471429	0.004320329	HR1+HER2+	Paclitaxel + Trastuzumab
SULT1A1	1.301961905	0.004368816	HR1+HER2+	Paclitaxel + Trastuzumab
ARRB2	1.033904762	0.004411506	HR1+HER2+	Paclitaxel + Trastuzumab
ARRB1	1.051742857	0.004411926	HR1+HER2+	Paclitaxel + Trastuzumab
CCDC64B	1.179380952	0.004426022	HR1+HER2+	Paclitaxel + Trastuzumab
PSAP	1.03457619	0.004523087	HR1+HER2+	Paclitaxel + Trastuzumab
TEX264	1.019828571	0.004591257	HR1+HER2+	Paclitaxel + Trastuzumab
ARF3	1.010419048	0.004694526	HR1+HER2+	Paclitaxel + Trastuzumab
PIGZ	1.041428571	0.004769187	HR1+HER2+	Paclitaxel + Trastuzumab
FAM57B	1.068414286	0.004826601	HR1+HER2+	Paclitaxel + Trastuzumab
C15orf48	2.213728571	0.005204662	HR1+HER2+	Paclitaxel + Trastuzumab
STC2	2.213666667	0.00522012	HR1+HER2+	Paclitaxel + Trastuzumab
FCGR3B	1.1818	0.00525429	HR1+HER2+	Paclitaxel + Trastuzumab
DDX41	1.171961905	0.005356776	HR1+HER2+	Paclitaxel + Trastuzumab
PLIN5	1.17457619	0.005407362	HR1+HER2+	Paclitaxel + Trastuzumab
PCSK4	1.001880952	0.005502776	HR1+HER2+	Paclitaxel + Trastuzumab
TMED9	1.937295238	0.005513799	HR1+HER2+	Paclitaxel + Trastuzumab
LGALS3BP	1.279504762	0.005543017	HR1+HER2+	Paclitaxel + Trastuzumab
ENO1	1.111333333	0.005551307	HR1+HER2+	Paclitaxel + Trastuzumab
SNX10	1.05382381	0.005752535	HR1+HER2+	Paclitaxel + Trastuzumab
FADD	1.268714286	0.006008455	HR1+HER2+	Paclitaxel + Trastuzumab
ADCY6	1.024047619	0.006146313	HR1+HER2+	Paclitaxel + Trastuzumab
MMP15	1.003857143	0.006152005	HR1+HER2+	Paclitaxel + Trastuzumab
KRT80	1.095447619	0.006278855	HR1+HER2+	Paclitaxel + Trastuzumab
PSMC4	1.179142857	0.006328738	HR1+HER2+	Paclitaxel + Trastuzumab
HSH2D	1.416285714	0.006364545	HR1+HER2+	Paclitaxel + Trastuzumab
LRRC6	1.441085714	0.006479714	HR1+HER2+	Paclitaxel + Trastuzumab
NFASC	1.151314286	0.006933789	HR1+HER2+	Paclitaxel + Trastuzumab
CAMSAP3	1.127109524	0.006951524	HR1+HER2+	Paclitaxel + Trastuzumab
BPIFB1	2.357380952	0.007039008	HR1+HER2+	Paclitaxel + Trastuzumab
SHKBP1	1.103280952	0.007075761	HR1+HER2+	Paclitaxel + Trastuzumab
ASS1	1.4718	0.007177974	HR1+HER2+	Paclitaxel + Trastuzumab
KCNK6	1.061752381	0.00719539	HR1+HER2+	Paclitaxel + Trastuzumab
HSPA6	1.069671429	0.007219082	HR1+HER2+	Paclitaxel + Trastuzumab
CD74	1.341190476	0.007236877	HR1+HER2+	Paclitaxel + Trastuzumab
PPL	1.080085714	0.007576961	HR1+HER2+	Paclitaxel + Trastuzumab
EVL	1.51247619	0.007637654	HR1+HER2+	Paclitaxel + Trastuzumab
KLK11	3.423885714	0.007878771	HR1+HER2+	Paclitaxel + Trastuzumab
ANXA9	1.666761905	0.007947874	HR1+HER2+	Paclitaxel + Trastuzumab
ESR1	1.025104762	0.008101612	HR1+HER2+	Paclitaxel + Trastuzumab
ANG	1.173457143	0.008228169	HR1+HER2+	Paclitaxel + Trastuzumab
ZNF768	1.118961905	0.008281594	HR1+HER2+	Paclitaxel + Trastuzumab
SERPINA3	2.736047619	0.008343109	HR1+HER2+	Paclitaxel + Trastuzumab
AL133644	1.472466667	0.008355736	HR1+HER2+	Paclitaxel + Trastuzumab
SERPINA11	1.707957143	0.008409852	HR1+HER2+	Paclitaxel + Trastuzumab
RGS14	1.331161905	0.008575217	HR1+HER2+	Paclitaxel + Trastuzumab
HEPACAM2	1.748061905	0.008908282	HR1+HER2+	Paclitaxel + Trastuzumab
RHBDF1	1.141119048	0.009317116	HR1+HER2+	Paclitaxel + Trastuzumab
MAGED2	1.195380952	0.009437969	HR1+HER2+	Paclitaxel + Trastuzumab
CCDC74B	2.241928571	0.009721676	HR1+HER2+	Paclitaxel + Trastuzumab
KLHL35	1.544228571	0.009806691	HR1+HER2+	Paclitaxel + Trastuzumab
TMC4	1.038233333	0.009969185	HR1+HER2+	Paclitaxel + Trastuzumab
MKX	2.207567105	2.19E-06	HR1+HER2+	T-DM1 + Pertuzumab
NRIP1	1.778439474	1.58E-05	HR1+HER2+	T-DM1 + Pertuzumab
H3F3B	1.370289474	2.48E-05	HR1+HER2+	T-DM1 + Pertuzumab
TSPAN3	1.293473684	3.30E-05	HR1+HER2+	T-DM1 + Pertuzumab
TMEM101	1.688784211	4.26E-05	HR1+HER2+	T-DM1 + Pertuzumab
LGALSL	1.095715789	5.12E-05	HR1+HER2+	T-DM1 + Pertuzumab
DBNDD2	1.463965789	8.40E-05	HR1+HER2+	T-DM1 + Pertuzumab
MAP9	1.262489474	0.000103067	HR1+HER2+	T-DM1 + Pertuzumab
CCDC103	1.230553947	0.000106682	HR1+HER2+	T-DM1 + Pertuzumab
ENHO	1.810659211	0.000110433	HR1+HER2+	T-DM1 + Pertuzumab
SLC39A6	2.254526316	0.000128313	HR1+HER2+	T-DM1 + Pertuzumab
RBM11	1.860605263	0.000133162	HR1+HER2+	T-DM1 + Pertuzumab
AREG	4.01635	0.000133602	HR1+HER2+	T-DM1 + Pertuzumab
LYPD6B	1.819176316	0.000134405	HR1+HER2+	T-DM1 + Pertuzumab
HAGH	1.353815789	0.000141014	HR1+HER2+	T-DM1 + Pertuzumab
HEXIM2	1.176968421	0.000166403	HR1+HER2+	T-DM1 + Pertuzumab
SPOPL	1.116684211	0.000177205	HR1+HER2+	T-DM1 + Pertuzumab
MMD	1.474139474	0.000179618	HR1+HER2+	T-DM1 + Pertuzumab
EFCAB7	1.000730263	0.000185536	HR1+HER2+	T-DM1 + Pertuzumab
ERLIN2	1.734306579	0.000233314	HR1+HER2+	T-DM1 + Pertuzumab
BRF2	1.630857895	0.00024318	HR1+HER2+	T-DM1 + Pertuzumab
WNK4	1.260134211	0.000253342	HR1+HER2+	T-DM1 + Pertuzumab
ELP2	1.232105263	0.000266061	HR1+HER2+	T-DM1 + Pertuzumab
OSCP1	1.064294737	0.000316419	HR1+HER2+	T-DM1 + Pertuzumab
METTL23	1.086696053	0.000316548	HR1+HER2+	T-DM1 + Pertuzumab
LUC7L3	1.331684211	0.000333806	HR1+HER2+	T-DM1 + Pertuzumab
ITPKA	1.177785526	0.000367414	HR1+HER2+	T-DM1 + Pertuzumab
NAT8L	1.278673684	0.000390302	HR1+HER2+	T-DM1 + Pertuzumab
EXOC7	1.002473684	0.000393276	HR1+HER2+	T-DM1 + Pertuzumab
CHD9	1.012928947	0.000393875	HR1+HER2+	T-DM1 + Pertuzumab
HSPA4L	1.092782895	0.000419791	HR1+HER2+	T-DM1 + Pertuzumab
RBBP8	1.325552632	0.000512374	HR1+HER2+	T-DM1 + Pertuzumab
GALNT16	1.792960526	0.000526072	HR1+HER2+	T-DM1 + Pertuzumab
KIF5C	1.521921053	0.000536569	HR1+HER2+	T-DM1 + Pertuzumab
BTC	1.138411842	0.000539818	HR1+HER2+	T-DM1 + Pertuzumab
FAM184A	1.448389474	0.000540494	HR1+HER2+	T-DM1 + Pertuzumab
NME5	1.954014474	0.000544306	HR1+HER2+	T-DM1 + Pertuzumab
PRKAR1A	1.031356579	0.000570775	HR1+HER2+	T-DM1 + Pertuzumab
PDE5A	1.562573684	0.000580289	HR1+HER2+	T-DM1 + Pertuzumab
SMIM19	1.347469737	0.000640218	HR1+HER2+	T-DM1 + Pertuzumab
TACC1	1.181706579	0.00064612	HR1+HER2+	T-DM1 + Pertuzumab
DNALI1	2.191785526	0.000703684	HR1+HER2+	T-DM1 + Pertuzumab
HIST1H3C	1.252276316	0.000816847	HR1+HER2+	T-DM1 + Pertuzumab
CMYA5	1.262476316	0.000890183	HR1+HER2+	T-DM1 + Pertuzumab
PCMTD2	1.083197368	0.000901447	HR1+HER2+	T-DM1 + Pertuzumab
C17orf58	1.647061842	0.00096766	HR1+HER2+	T-DM1 + Pertuzumab
ABCA5	1.726447368	0.001030072	HR1+HER2+	T-DM1 + Pertuzumab
RB1CC1	1.267181579	0.00106163	HR1+HER2+	T-DM1 + Pertuzumab
PRPSAP1	1.038860526	0.00108859	HR1+HER2+	T-DM1 + Pertuzumab
HIST2H3D	1.16025	0.001272392	HR1+HER2+	T-DM1 + Pertuzumab
TMEM76	1.273355263	0.00136018	HR1+HER2+	T-DM1 + Pertuzumab
LRRC6	1.340960526	0.001442169	HR1+HER2+	T-DM1 + Pertuzumab
RTP4	1.370060526	0.001566704	HR1+HER2+	T-DM1 + Pertuzumab
DNAJC3-AS1	1.318523684	0.001597516	HR1+HER2+	T-DM1 + Pertuzumab
RBP7	1.462576316	0.001615281	HR1+HER2+	T-DM1 + Pertuzumab
SLC19A2	1.703176316	0.001655124	HR1+HER2+	T-DM1 + Pertuzumab
WWP1	1.600434211	0.001736268	HR1+HER2+	T-DM1 + Pertuzumab
DYDC2	1.253101316	0.001897736	HR1+HER2+	T-DM1 + Pertuzumab
MFSD6L	1.238857895	0.001922876	HR1+HER2+	T-DM1 + Pertuzumab
PROSC	1.077653947	0.001948611	HR1+HER2+	T-DM1 + Pertuzumab
TMEM129	1.068992105	0.001987168	HR1+HER2+	T-DM1 + Pertuzumab
VDAC3	1.085907895	0.00207722	HR1+HER2+	T-DM1 + Pertuzumab
IGFALS	1.613014474	0.002131004	HR1+HER2+	T-DM1 + Pertuzumab
C2CD4C	1.264559211	0.002152114	HR1+HER2+	T-DM1 + Pertuzumab
STC2	1.545313158	0.002460487	HR1+HER2+	T-DM1 + Pertuzumab
TTC25	1.237048684	0.002535706	HR1+HER2+	T-DM1 + Pertuzumab
SLC17A9	1.241942105	0.00262697	HR1+HER2+	T-DM1 + Pertuzumab
DDX60	1.173994737	0.002674676	HR1+HER2+	T-DM1 + Pertuzumab
PTGER3	1.438606579	0.002712418	HR1+HER2+	T-DM1 + Pertuzumab
HTR7	1.010660526	0.002760766	HR1+HER2+	T-DM1 + Pertuzumab
CST9L	1.100330263	0.002781503	HR1+HER2+	T-DM1 + Pertuzumab
TSEN54	1.071615789	0.002960218	HR1+HER2+	T-DM1 + Pertuzumab
FRS2	1.335726316	0.003202895	HR1+HER2+	T-DM1 + Pertuzumab
SMIM22	1.510065789	0.003206471	HR1+HER2+	T-DM1 + Pertuzumab
AMIGO2	1.823131579	0.003255373	HR1+HER2+	T-DM1 + Pertuzumab
REEP2	1.414975	0.003820863	HR1+HER2+	T-DM1 + Pertuzumab
HSPA1A	1.05575	0.00383314	HR1+HER2+	T-DM1 + Pertuzumab
NEMF	1.013821053	0.003885211	HR1+HER2+	T-DM1 + Pertuzumab
CACNG1	1.835215789	0.003915059	HR1+HER2+	T-DM1 + Pertuzumab
FBN2	1.024243421	0.00405535	HR1+HER2+	T-DM1 + Pertuzumab
KCNK2	1.634282895	0.004164469	HR1+HER2+	T-DM1 + Pertuzumab
SYT1	1.081331579	0.004264202	HR1+HER2+	T-DM1 + Pertuzumab
U79458	1.003492105	0.004319877	HR1+HER2+	T-DM1 + Pertuzumab
ESR1	1.423560526	0.004352974	HR1+HER2+	T-DM1 + Pertuzumab
HIST1H3G	1.019568421	0.004437772	HR1+HER2+	T-DM1 + Pertuzumab
LRRC14	1.191081579	0.004570286	HR1+HER2+	T-DM1 + Pertuzumab
NAGS	1.237997368	0.004596197	HR1+HER2+	T-DM1 + Pertuzumab
BAIAP3	1.111717105	0.004621186	HR1+HER2+	T-DM1 + Pertuzumab
DHRS2	3.310321053	0.00507147	HR1+HER2+	T-DM1 + Pertuzumab
TM2D2	1.304525	0.005217742	HR1+HER2+	T-DM1 + Pertuzumab
ELOVL7	1.001973684	0.005268495	HR1+HER2+	T-DM1 + Pertuzumab
DUSP13	1.469401316	0.005714274	HR1+HER2+	T-DM1 + Pertuzumab
AL133644	1.441156579	0.00590669	HR1+HER2+	T-DM1 + Pertuzumab
AI675062	1.521286842	0.006050476	HR1+HER2+	T-DM1 + Pertuzumab
SOCS2	1.300961842	0.006110766	HR1+HER2+	T-DM1 + Pertuzumab
CRISPLD1	1.135457895	0.006230177	HR1+HER2+	T-DM1 + Pertuzumab
PCP2	1.101940789	0.006583152	HR1+HER2+	T-DM1 + Pertuzumab
FDXR	1.108723684	0.006946119	HR1+HER2+	T-DM1 + Pertuzumab
MYRIP	1.206084211	0.007534283	HR1+HER2+	T-DM1 + Pertuzumab
LONRF2	1.464743421	0.007914034	HR1+HER2+	T-DM1 + Pertuzumab
AGR2	1.424986842	0.007982721	HR1+HER2+	T-DM1 + Pertuzumab
MNS1	1.013353947	0.008383704	HR1+HER2+	T-DM1 + Pertuzumab
FKBP10	1.030081579	0.008508042	HR1+HER2+	T-DM1 + Pertuzumab
LPIN3	1.205631579	0.008563059	HR1+HER2+	T-DM1 + Pertuzumab
TMEM121	1.182960526	0.009161912	HR1+HER2+	T-DM1 + Pertuzumab
GNAZ	1.286580263	0.009261297	HR1+HER2+	T-DM1 + Pertuzumab
TOB1-AS1	1.114869737	0.009460736	HR1+HER2+	T-DM1 + Pertuzumab
