# Supplementary material for: Computational drug repositioning for the identification of new agents to sensitize drug-resistant breast tumors across treatments and receptor subtypes
Source: Front Oncol. 2023 Jun 13;13:1192208. doi: 10.3389/fonc.2023.1192208 (PMC10294228; doi:10.3389/fonc.2023.1192208)
Supplement: Supplementary file 3 [file DataSheet_2.csv]

CMap Score	q-value	CMap compound	Treatment	Receptor Subtype
-0.822715499	0.004066667	valproic acid	Paclitaxel	HR-HER2-
-0.810687782	0.004066667	epirizole	Paclitaxel	HR-HER2-
-0.903701761	0	fulvestrant	Paclitaxel	HR-HER2-
-0.294710264	0.000688205	metformin	Paclitaxel	HR+HER2-
-0.266554315	0.004994928	ciclosporin	Paclitaxel	HR+HER2-
-0.358412559	0	staurosporine	Paclitaxel	HR+HER2-
-0.262789509	0.005835513	genistein	Paclitaxel	HR+HER2-
-0.273953329	0.003727778	deferoxamine	Paclitaxel	HR+HER2-
-0.290239794	0.001064985	prazosin	Paclitaxel	HR+HER2-
-0.312072936	7.87E-05	oxaprozin	Paclitaxel	HR+HER2-
-0.428771368	0	chlorpromazine	Paclitaxel	HR+HER2-
-0.3850414	0	vorinostat	Paclitaxel	HR+HER2-
-0.342317055	0	geldanamycin	Paclitaxel	HR+HER2-
-0.284212463	0.001973046	rosiglitazone	Paclitaxel	HR+HER2-
-0.403685569	0	estradiol	Paclitaxel	HR+HER2-
-0.308469757	7.87E-05	fluphenazine	Paclitaxel	HR+HER2-
-0.313230641	7.87E-05	procaine	Paclitaxel	HR+HER2-
-0.307639023	0.000154235	dexpanthenol	Paclitaxel	HR+HER2-
-0.36218208	0	epirizole	Paclitaxel	HR+HER2-
-0.270503068	0.004094584	astemizole	Paclitaxel	HR+HER2-
-0.338433427	0	nalbuphine	Paclitaxel	HR+HER2-
-0.382335219	0	neomycin	Paclitaxel	HR+HER2-
-0.299123413	0.000536854	thalidomide	Paclitaxel	HR+HER2-
-0.347228859	0	chlorzoxazone	Paclitaxel	HR+HER2-
-0.30897452	7.87E-05	flufenamic acid	Paclitaxel	HR+HER2-
-0.27939247	0.002812238	xylometazoline	Paclitaxel	HR+HER2-
-0.271004068	0.00405424	hyoscyamine	Paclitaxel	HR+HER2-
-0.270946677	0.00405424	griseofulvin	Paclitaxel	HR+HER2-
-0.312083573	7.87E-05	nalidixic acid	Paclitaxel	HR+HER2-
-0.296904204	0.000577287	pentolonium	Paclitaxel	HR+HER2-
-0.313695223	7.87E-05	salbutamol	Paclitaxel	HR+HER2-
-0.330217614	0	tropicamide	Paclitaxel	HR+HER2-
-0.332045797	0	lomefloxacin	Paclitaxel	HR+HER2-
-0.362920353	0	phenformin	Paclitaxel	HR+HER2-
-0.453167505	0	camptothecin	Paclitaxel	HR+HER2-
-0.291847774	0.000901478	indapamide	Paclitaxel	HR+HER2-
-0.339141112	0	procainamide	Paclitaxel	HR+HER2-
-0.284312635	0.001925158	dextromethorphan	Paclitaxel	HR+HER2-
-0.325689034	0	papaverine	Paclitaxel	HR+HER2-
-0.374422988	0	pyridoxine	Paclitaxel	HR+HER2-
-0.405410816	0	ipratropium bromide	Paclitaxel	HR+HER2-
-0.301009799	0.000414027	acepromazine	Paclitaxel	HR+HER2-
-0.368318246	0	rescinnamine	Paclitaxel	HR+HER2-
-0.267875064	0.004754412	propylthiouracil	Paclitaxel	HR+HER2-
-0.335009969	0	tobramycin	Paclitaxel	HR+HER2-
-0.256041394	0.007951438	resveratrol	Paclitaxel	HR+HER2-
-0.263529106	0.005688239	budesonide	Paclitaxel	HR+HER2-
-0.40894369	0	triflusal	Paclitaxel	HR+HER2-
-0.381651154	0	phenindione	Paclitaxel	HR+HER2-
-0.402518318	0	gliclazide	Paclitaxel	HR+HER2-
-0.343356286	0	propafenone	Paclitaxel	HR+HER2-
-0.289280645	0.001121975	imipenem	Paclitaxel	HR+HER2-
-0.35694024	0	trimetazidine	Paclitaxel	HR+HER2-
-0.331159321	0	glibenclamide	Paclitaxel	HR+HER2-
-0.273587548	0.003788522	labetalol	Paclitaxel	HR+HER2-
-0.320017218	0	oxytetracycline	Paclitaxel	HR+HER2-
-0.264785427	0.005306223	clomipramine	Paclitaxel	HR+HER2-
-0.307408787	0.000154235	methyldopa	Paclitaxel	HR+HER2-
-0.355267739	0	ginkgolide A	Paclitaxel	HR+HER2-
-0.476514819	0	doxorubicin	Paclitaxel	HR+HER2-
-0.292357879	0.000901478	bisacodyl	Paclitaxel	HR+HER2-
-0.342788884	0	liothyronine	Paclitaxel	HR+HER2-
-0.335830763	0	etidronic acid	Paclitaxel	HR+HER2-
-0.281497595	0.002348161	benzthiazide	Paclitaxel	HR+HER2-
-0.451728863	0	reserpine	Paclitaxel	HR+HER2-
-0.331833631	0	trimipramine	Paclitaxel	HR+HER2-
-0.500871008	0	azacitidine	Paclitaxel	HR+HER2-
-0.365601799	0	scopolamine	Paclitaxel	HR+HER2-
-0.343319265	0	doxazosin	Paclitaxel	HR+HER2-
-0.425329236	0	carbachol	Paclitaxel	HR+HER2-
-0.274337457	0.003645418	nicotinic acid	Paclitaxel	HR+HER2-
-0.321382722	0	flumetasone	Paclitaxel	HR+HER2-
-0.411665061	0	fenoprofen	Paclitaxel	HR+HER2-
-0.264028063	0.005588112	flecainide	Paclitaxel	HR+HER2-
-0.324404842	0	sulfadimidine	Paclitaxel	HR+HER2-
-0.257197078	0.007417853	dicoumarol	Paclitaxel	HR+HER2-
-0.26420042	0.00556101	cinoxacin	Paclitaxel	HR+HER2-
-0.34806317	0	pyrvinium	Paclitaxel	HR+HER2-
-0.352075259	0	etomidate	Paclitaxel	HR+HER2-
-0.30705657	0.000216568	saquinavir	Paclitaxel	HR+HER2-
-0.35767136	0	medrysone	Paclitaxel	HR+HER2-
-0.391097554	0	demeclocycline	Paclitaxel	HR+HER2-
-0.299948899	0.000536854	levonorgestrel	Paclitaxel	HR+HER2-
-0.318339978	7.87E-05	prilocaine	Paclitaxel	HR+HER2-
-0.397148319	0	ethotoin	Paclitaxel	HR+HER2-
-0.265762971	0.005083333	diethylstilbestrol	Paclitaxel	HR+HER2-
-0.381706779	0	flunisolide	Paclitaxel	HR+HER2-
-0.310223293	7.87E-05	promazine	Paclitaxel	HR+HER2-
-0.310003717	7.87E-05	fluocinonide	Paclitaxel	HR+HER2-
-0.372022526	0	phentolamine	Paclitaxel	HR+HER2-
-0.304578767	0.000216568	metacycline	Paclitaxel	HR+HER2-
-0.33941485	0	sotalol	Paclitaxel	HR+HER2-
-0.347867796	0	nialamide	Paclitaxel	HR+HER2-
-0.389193447	0	rifabutin	Paclitaxel	HR+HER2-
-0.290523124	0.000958743	quinethazone	Paclitaxel	HR+HER2-
-0.345194735	0	chlorcyclizine	Paclitaxel	HR+HER2-
-0.292917199	0.00086002	pramocaine	Paclitaxel	HR+HER2-
-0.337665541	0	cefixime	Paclitaxel	HR+HER2-
-0.361936655	0	beclometasone	Paclitaxel	HR+HER2-
-0.445657171	0	terconazole	Paclitaxel	HR+HER2-
-0.369532784	0	mebendazole	Paclitaxel	HR+HER2-
-0.313572592	7.87E-05	bromopride	Paclitaxel	HR+HER2-
-0.363353047	0	hydralazine	Paclitaxel	HR+HER2-
-0.351340586	0	galantamine	Paclitaxel	HR+HER2-
-0.325393162	0	roxithromycin	Paclitaxel	HR+HER2-
-0.500530311	0	primaquine	Paclitaxel	HR+HER2-
-0.351396862	0	omeprazole	Paclitaxel	HR+HER2-
-0.338669516	0	carisoprodol	Paclitaxel	HR+HER2-
-0.335981799	0	betahistine	Paclitaxel	HR+HER2-
-0.256575839	0.007840617	theobromine	Paclitaxel	HR+HER2-
-0.351256207	0	apramycin	Paclitaxel	HR+HER2-
-0.30769862	0.000154235	miconazole	Paclitaxel	HR+HER2-
-0.269848871	0.004259009	pyrazinamide	Paclitaxel	HR+HER2-
-0.406789931	0	daunorubicin	Paclitaxel	HR+HER2-
-0.35152372	0	methapyrilene	Paclitaxel	HR+HER2-
-0.296421808	0.000577287	glipizide	Paclitaxel	HR+HER2-
-0.382334452	0	progesterone	Paclitaxel	HR+HER2-
-0.384756398	0	estrone	Paclitaxel	HR+HER2-
-0.32019933	0	clomifene	Paclitaxel	HR+HER2-
-0.350658751	0	amoxapine	Paclitaxel	HR+HER2-
-0.421422475	0	sulconazole	Paclitaxel	HR+HER2-
-0.320700702	0	bezafibrate	Paclitaxel	HR+HER2-
-0.422930795	0	methotrexate	Paclitaxel	HR+HER2-
-0.284758939	0.001821719	ouabain	Paclitaxel	HR+HER2-
-0.263437319	0.005688239	alfuzosin	Paclitaxel	HR+HER2-
-0.30713635	0.000216568	sulfafurazole	Paclitaxel	HR+HER2-
-0.369845843	0	apomorphine	Paclitaxel	HR+HER2-
-0.319084708	7.87E-05	flucytosine	Paclitaxel	HR+HER2-
-0.311531639	7.87E-05	felodipine	Paclitaxel	HR+HER2-
-0.317395717	7.87E-05	monobenzone	Paclitaxel	HR+HER2-
-0.356115265	0	ioversol	Paclitaxel	HR+HER2-
-0.34525324	0	rolitetracycline	Paclitaxel	HR+HER2-
-0.359607402	0	cyproheptadine	Paclitaxel	HR+HER2-
-0.328680495	0	hesperetin	Paclitaxel	HR+HER2-
-0.411395202	0	mitoxantrone	Paclitaxel	HR+HER2-
-0.319903296	0	protriptyline	Paclitaxel	HR+HER2-
-0.335875797	0	ifenprodil	Paclitaxel	HR+HER2-
-0.27998354	0.002732883	diethylcarbamazine	Paclitaxel	HR+HER2-
-0.352826492	0	lisinopril	Paclitaxel	HR+HER2-
-0.282248201	0.002278888	adipiodone	Paclitaxel	HR+HER2-
-0.314677784	7.87E-05	rimexolone	Paclitaxel	HR+HER2-
-0.401968753	0	haloperidol	Paclitaxel	HR+HER2-
-0.366071514	0	acetylsalicylic acid	Paclitaxel	HR+HER2-
-0.38993179	0	prochlorperazine	Paclitaxel	HR+HER2-
-0.36063077	0	thioridazine	Paclitaxel	HR+HER2-
-0.325535977	0	naloxone	Paclitaxel	HR+HER2-
-0.370556733	0	phenoxybenzamine	Paclitaxel	HR+HER2-
-0.398828764	0	cefalexin	Paclitaxel	HR+HER2-
-0.371212183	0	enoxacin	Paclitaxel	HR+HER2-
-0.301929256	0.000345805	dipyridamole	Paclitaxel	HR+HER2-
-0.386077147	0	guanfacine	Paclitaxel	HR+HER2-
-0.345767502	0	clioquinol	Paclitaxel	HR+HER2-
-0.326475756	0	clozapine	Paclitaxel	HR+HER2-
-0.272981824	0.003821346	testosterone	Paclitaxel	HR+HER2-
-0.253491219	0.009206832	bepridil	Paclitaxel	HR+HER2-
-0.307254755	0.000154235	ritodrine	Paclitaxel	HR+HER2-
-0.25586179	0.008008923	nortriptyline	Paclitaxel	HR+HER2-
-0.439338103	0	sulfamerazine	Paclitaxel	HR+HER2-
-0.352071381	0	tetryzoline	Paclitaxel	HR+HER2-
-0.338415195	0	hexestrol	Paclitaxel	HR+HER2-
-0.374774392	0	trioxysalen	Paclitaxel	HR+HER2-
-0.404305694	0	cefuroxime	Paclitaxel	HR+HER2-
-0.310751165	7.87E-05	clotrimazole	Paclitaxel	HR+HER2-
-0.410302971	0	terbutaline	Paclitaxel	HR+HER2-
-0.306416518	0.000216568	methazolamide	Paclitaxel	HR+HER2-
-0.294029358	0.00080182	tyloxapol	Paclitaxel	HR+HER2-
-0.38403141	0	proxymetacaine	Paclitaxel	HR+HER2-
-0.285299562	0.001723792	cycloserine	Paclitaxel	HR+HER2-
-0.298475627	0.000577287	berberine	Paclitaxel	HR+HER2-
-0.282172556	0.002278888	sertaconazole	Paclitaxel	HR+HER2-
-0.378411132	0	dacarbazine	Paclitaxel	HR+HER2-
-0.416934238	0	verteporfin	Paclitaxel	HR+HER2-
-0.288308397	0.001222328	riboflavin	Paclitaxel	HR+HER2-
-0.304673806	0.000216568	benzylpenicillin	Paclitaxel	HR+HER2-
-0.410208187	0	fulvestrant	Paclitaxel	HR+HER2-
-0.281639899	0.002348161	sirolimus	Paclitaxel	HR+HER2-
-0.395082887	0	valproic acid	Paclitaxel	HR+HER2-
-0.390949305	0	tretinoin	Paclitaxel	HR+HER2-
-0.369565393	0	trifluoperazine	Paclitaxel	HR+HER2-
-0.357696885	0	triprolidine	Paclitaxel	HR+HER2-
-0.378202333	0	levocabastine	Paclitaxel	HR+HER2-
-0.386266692	0	moxisylyte	Paclitaxel	HR+HER2-
-0.311731147	7.87E-05	hydroflumethiazide	Paclitaxel	HR+HER2-
-0.406175659	0	alsterpaullone	Paclitaxel	HR+HER2-
-0.331330958	0	albendazole	Paclitaxel	HR+HER2-
-0.31384972	7.87E-05	natamycin	Paclitaxel	HR+HER2-
-0.290786827	0.000958743	trifluridine	Paclitaxel	HR+HER2-
-0.419548027	0	vidarabine	Paclitaxel	HR+HER2-
-0.306114539	0.000216568	ivermectin	Paclitaxel	HR+HER2-
-0.395079496	0	corbadrine	Paclitaxel	HR+HER2-
-0.361244763	0	milrinone	Paclitaxel	HR+HER2-
-0.34750673	0	isoconazole	Paclitaxel	HR+HER2-
-0.342531985	0	diclofenac	Paclitaxel	HR+HER2-
-0.334920039	0	repaglinide	Paclitaxel	HR+HER2-
-0.353771985	0	nomifensine	Paclitaxel	HR+HER2-
-0.409386673	0	atropine	Paclitaxel	HR+HER2-
-0.417435911	0	estriol	Paclitaxel	HR+HER2-
-0.331490031	0	mepyramine	Paclitaxel	HR+HER2-
-0.322938701	0	letrozole	Paclitaxel	HR+HER2-
-0.363866031	0	difenidol	Paclitaxel	HR+HER2-
-0.278722109	0.002899917	indometacin	Paclitaxel	HR+HER2-
-0.332540294	0	8-azaguanine	Paclitaxel	HR+HER2-
-0.327650415	0	risperidone	Paclitaxel	HR+HER2-
-0.386148357	0	levamisole	Paclitaxel	HR+HER2-
-0.348432876	0	trazodone	Paclitaxel	HR+HER2-
-0.307633727	0.000154235	acetazolamide	Paclitaxel	HR+HER2-
-0.455188039	0.004174184	mesalazine	Paclitaxel + ABT888 + Carboplatin	HR-HER2-
-0.486599998	0.001070175	deferoxamine	Paclitaxel + ABT888 + Carboplatin	HR-HER2-
-0.493919145	0.00069914	fluphenazine	Paclitaxel + ABT888 + Carboplatin	HR-HER2-
-0.500959922	0.000557927	trifluoperazine	Paclitaxel + ABT888 + Carboplatin	HR-HER2-
-0.564130737	0	sirolimus	Paclitaxel + ABT888 + Carboplatin	HR-HER2-
-0.529525558	0.00024898	valproic acid	Paclitaxel + ABT888 + Carboplatin	HR-HER2-
-0.492009355	0.000835616	prochlorperazine	Paclitaxel + ABT888 + Carboplatin	HR-HER2-
-0.503078134	0.000425087	chlorpromazine	Paclitaxel + ABT888 + Carboplatin	HR-HER2-
-0.50482759	0.000425087	rosiglitazone	Paclitaxel + ABT888 + Carboplatin	HR-HER2-
-0.493644163	0.00069914	genistein	Paclitaxel + ABT888 + Carboplatin	HR-HER2-
-0.483692799	0.001448931	carbamazepine	Paclitaxel + ABT888 + Carboplatin	HR-HER2-
-0.428930238	0.008541275	acetazolamide	Paclitaxel + ABT888 + Carboplatin	HR-HER2-
-0.529382166	0.00024898	mefloquine	Paclitaxel + ABT888 + Carboplatin	HR-HER2-
-0.439597255	0.006213665	astemizole	Paclitaxel + ABT888 + Carboplatin	HR-HER2-
-0.432224226	0.007761161	ivermectin	Paclitaxel + ABT888 + Carboplatin	HR-HER2-
-0.519954971	0.00024898	disulfiram	Paclitaxel + ABT888 + Carboplatin	HR-HER2-
-0.448015454	0.00477095	nalbuphine	Paclitaxel + ABT888 + Carboplatin	HR-HER2-
-0.448502683	0.00477095	thalidomide	Paclitaxel + ABT888 + Carboplatin	HR-HER2-
-0.513843733	0.00024898	chlorzoxazone	Paclitaxel + ABT888 + Carboplatin	HR-HER2-
-0.462941627	0.00281058	pargyline	Paclitaxel + ABT888 + Carboplatin	HR-HER2-
-0.460223614	0.003130795	flufenamic acid	Paclitaxel + ABT888 + Carboplatin	HR-HER2-
-0.432916926	0.00760771	hyoscyamine	Paclitaxel + ABT888 + Carboplatin	HR-HER2-
-0.428984338	0.008541275	pentolonium	Paclitaxel + ABT888 + Carboplatin	HR-HER2-
-0.607086571	0	procainamide	Paclitaxel + ABT888 + Carboplatin	HR-HER2-
-0.437436637	0.006638452	amoxicillin	Paclitaxel + ABT888 + Carboplatin	HR-HER2-
-0.501395018	0.000557927	bepridil	Paclitaxel + ABT888 + Carboplatin	HR-HER2-
-0.448295026	0.00477095	papaverine	Paclitaxel + ABT888 + Carboplatin	HR-HER2-
-0.477309201	0.001832618	pyridoxine	Paclitaxel + ABT888 + Carboplatin	HR-HER2-
-0.431561581	0.007818785	ipratropium bromide	Paclitaxel + ABT888 + Carboplatin	HR-HER2-
-0.498278851	0.000557927	acepromazine	Paclitaxel + ABT888 + Carboplatin	HR-HER2-
-0.46335246	0.002797178	rescinnamine	Paclitaxel + ABT888 + Carboplatin	HR-HER2-
-0.49773162	0.000557927	diflorasone	Paclitaxel + ABT888 + Carboplatin	HR-HER2-
-0.452466638	0.004350669	terconazole	Paclitaxel + ABT888 + Carboplatin	HR-HER2-
-0.590853252	0	resveratrol	Paclitaxel + ABT888 + Carboplatin	HR-HER2-
-0.431375127	0.00790989	budesonide	Paclitaxel + ABT888 + Carboplatin	HR-HER2-
-0.428815152	0.008541275	triflusal	Paclitaxel + ABT888 + Carboplatin	HR-HER2-
-0.46845995	0.002174484	gliclazide	Paclitaxel + ABT888 + Carboplatin	HR-HER2-
-0.512327945	0.00024898	propafenone	Paclitaxel + ABT888 + Carboplatin	HR-HER2-
-0.424049969	0.009527505	imipenem	Paclitaxel + ABT888 + Carboplatin	HR-HER2-
-0.513162727	0.00024898	glibenclamide	Paclitaxel + ABT888 + Carboplatin	HR-HER2-
-0.471677869	0.002174484	labetalol	Paclitaxel + ABT888 + Carboplatin	HR-HER2-
-0.517056734	0.00024898	oxytetracycline	Paclitaxel + ABT888 + Carboplatin	HR-HER2-
-0.489655617	0.00096063	sulfafurazole	Paclitaxel + ABT888 + Carboplatin	HR-HER2-
-0.439938249	0.006168539	reserpine	Paclitaxel + ABT888 + Carboplatin	HR-HER2-
-0.443969748	0.005736424	tolmetin	Paclitaxel + ABT888 + Carboplatin	HR-HER2-
-0.497614129	0.000557927	cinoxacin	Paclitaxel + ABT888 + Carboplatin	HR-HER2-
-0.515995934	0.00024898	torasemide	Paclitaxel + ABT888 + Carboplatin	HR-HER2-
-0.598702253	0	pyrvinium	Paclitaxel + ABT888 + Carboplatin	HR-HER2-
-0.484677421	0.001187348	etomidate	Paclitaxel + ABT888 + Carboplatin	HR-HER2-
-0.440652808	0.006168539	levonorgestrel	Paclitaxel + ABT888 + Carboplatin	HR-HER2-
-0.449988196	0.004651799	cloperastine	Paclitaxel + ABT888 + Carboplatin	HR-HER2-
-0.484220029	0.001187348	ethotoin	Paclitaxel + ABT888 + Carboplatin	HR-HER2-
-0.51277725	0.00024898	fluvoxamine	Paclitaxel + ABT888 + Carboplatin	HR-HER2-
-0.577791731	0	rifabutin	Paclitaxel + ABT888 + Carboplatin	HR-HER2-
-0.49070822	0.000835616	phenelzine	Paclitaxel + ABT888 + Carboplatin	HR-HER2-
-0.530235527	0.00024898	pramocaine	Paclitaxel + ABT888 + Carboplatin	HR-HER2-
-0.440691935	0.006107731	cefixime	Paclitaxel + ABT888 + Carboplatin	HR-HER2-
-0.432479535	0.007744944	sulfamerazine	Paclitaxel + ABT888 + Carboplatin	HR-HER2-
-0.485925987	0.001070175	bromopride	Paclitaxel + ABT888 + Carboplatin	HR-HER2-
-0.493680995	0.00069914	hydralazine	Paclitaxel + ABT888 + Carboplatin	HR-HER2-
-0.577146901	0	phenformin	Paclitaxel + ABT888 + Carboplatin	HR-HER2-
-0.465050548	0.002637838	galantamine	Paclitaxel + ABT888 + Carboplatin	HR-HER2-
-0.511688252	0.00024898	molindone	Paclitaxel + ABT888 + Carboplatin	HR-HER2-
-0.480367007	0.001531963	cetirizine	Paclitaxel + ABT888 + Carboplatin	HR-HER2-
-0.478689137	0.001746696	doxylamine	Paclitaxel + ABT888 + Carboplatin	HR-HER2-
-0.429699553	0.008267876	primaquine	Paclitaxel + ABT888 + Carboplatin	HR-HER2-
-0.439224893	0.006213665	liothyronine	Paclitaxel + ABT888 + Carboplatin	HR-HER2-
-0.452308272	0.004421598	omeprazole	Paclitaxel + ABT888 + Carboplatin	HR-HER2-
-0.501652295	0.000557927	pyrazinamide	Paclitaxel + ABT888 + Carboplatin	HR-HER2-
-0.430255309	0.008036717	methapyrilene	Paclitaxel + ABT888 + Carboplatin	HR-HER2-
-0.487138813	0.001070175	clomifene	Paclitaxel + ABT888 + Carboplatin	HR-HER2-
-0.610691061	0	amoxapine	Paclitaxel + ABT888 + Carboplatin	HR-HER2-
-0.426334634	0.008793909	enoxacin	Paclitaxel + ABT888 + Carboplatin	HR-HER2-
-0.474596435	0.002107724	clioquinol	Paclitaxel + ABT888 + Carboplatin	HR-HER2-
-0.504272927	0.000425087	felodipine	Paclitaxel + ABT888 + Carboplatin	HR-HER2-
-0.641049215	0	puromycin	Paclitaxel + ABT888 + Carboplatin	HR-HER2-
-0.536820551	0.00024898	promethazine	Paclitaxel + ABT888 + Carboplatin	HR-HER2-
-0.44343738	0.005771353	digoxin	Paclitaxel + ABT888 + Carboplatin	HR-HER2-
-0.453036384	0.004350669	rolitetracycline	Paclitaxel + ABT888 + Carboplatin	HR-HER2-
-0.465093391	0.002637838	cyproheptadine	Paclitaxel + ABT888 + Carboplatin	HR-HER2-
-0.505069893	0.000425087	protriptyline	Paclitaxel + ABT888 + Carboplatin	HR-HER2-
-0.432286086	0.007761161	ifenprodil	Paclitaxel + ABT888 + Carboplatin	HR-HER2-
-0.423836191	0.009527505	trimetazidine	Paclitaxel + ABT888 + Carboplatin	HR-HER2-
-0.461276217	0.002894915	lisinopril	Paclitaxel + ABT888 + Carboplatin	HR-HER2-
-0.457538389	0.00369697	adipiodone	Paclitaxel + ABT888 + Carboplatin	HR-HER2-
-0.584845186	0	rimexolone	Paclitaxel + ABT888 + Carboplatin	HR-HER2-
-0.562306305	0	thioridazine	Paclitaxel + ABT888 + Carboplatin	HR-HER2-
-0.461637868	0.00281058	cefalexin	Paclitaxel + ABT888 + Carboplatin	HR-HER2-
-0.619954315	0	loperamide	Paclitaxel + ABT888 + Carboplatin	HR-HER2-
-0.513549843	0.00024898	metyrapone	Paclitaxel + ABT888 + Carboplatin	HR-HER2-
-0.636412669	0	crotamiton	Paclitaxel + ABT888 + Carboplatin	HR-HER2-
-0.695445206	0	fulvestrant	Paclitaxel + ABT888 + Carboplatin	HR-HER2-
-0.657838836	0	nortriptyline	Paclitaxel + ABT888 + Carboplatin	HR-HER2-
-0.425770353	0.008934343	promazine	Paclitaxel + ABT888 + Carboplatin	HR-HER2-
-0.507347017	0.000425087	tetryzoline	Paclitaxel + ABT888 + Carboplatin	HR-HER2-
-0.436565243	0.006753571	cefuroxime	Paclitaxel + ABT888 + Carboplatin	HR-HER2-
-0.544688788	0	clotrimazole	Paclitaxel + ABT888 + Carboplatin	HR-HER2-
-0.504724199	0.000425087	trioxysalen	Paclitaxel + ABT888 + Carboplatin	HR-HER2-
-0.513523285	0.00024898	tretinoin	Paclitaxel + ABT888 + Carboplatin	HR-HER2-
-0.533898707	0.00024898	saquinavir	Paclitaxel + ABT888 + Carboplatin	HR-HER2-
-0.487222095	0.001070175	orlistat	Paclitaxel + ABT888 + Carboplatin	HR-HER2-
-0.613677388	0	tyloxapol	Paclitaxel + ABT888 + Carboplatin	HR-HER2-
-0.507572817	0.000425087	fluspirilene	Paclitaxel + ABT888 + Carboplatin	HR-HER2-
-0.436019432	0.006761792	ursodeoxycholic acid	Paclitaxel + ABT888 + Carboplatin	HR-HER2-
-0.539707859	0	proxymetacaine	Paclitaxel + ABT888 + Carboplatin	HR-HER2-
-0.488715805	0.00096063	cycloserine	Paclitaxel + ABT888 + Carboplatin	HR-HER2-
-0.43173492	0.007818785	canrenoic acid	Paclitaxel + ABT888 + Carboplatin	HR-HER2-
-0.492806649	0.00069914	sertaconazole	Paclitaxel + ABT888 + Carboplatin	HR-HER2-
-0.484295551	0.001187348	verteporfin	Paclitaxel + ABT888 + Carboplatin	HR-HER2-
-0.422029028	0.009885605	riboflavin	Paclitaxel + ABT888 + Carboplatin	HR-HER2-
-0.493784058	0.00069914	terfenadine	Paclitaxel + ABT888 + Carboplatin	HR-HER2-
-0.539808081	0	clomipramine	Paclitaxel + ABT888 + Carboplatin	HR-HER2-
-0.668639628	0	haloperidol	Paclitaxel + ABT888 + Carboplatin	HR-HER2-
-0.583008514	0	acetylsalicylic acid	Paclitaxel + ABT888 + Carboplatin	HR-HER2-
-0.451810114	0.004498525	geldanamycin	Paclitaxel + ABT888 + Carboplatin	HR-HER2-
-0.44515536	0.005560322	levocabastine	Paclitaxel + ABT888 + Carboplatin	HR-HER2-
-0.436498683	0.006753571	hydroflumethiazide	Paclitaxel + ABT888 + Carboplatin	HR-HER2-
-0.504017399	0.000425087	albendazole	Paclitaxel + ABT888 + Carboplatin	HR-HER2-
-0.517179798	0.00024898	trifluridine	Paclitaxel + ABT888 + Carboplatin	HR-HER2-
-0.505672754	0.000425087	corbadrine	Paclitaxel + ABT888 + Carboplatin	HR-HER2-
-0.55683629	0	milrinone	Paclitaxel + ABT888 + Carboplatin	HR-HER2-
-0.423301092	0.009700488	diclofenac	Paclitaxel + ABT888 + Carboplatin	HR-HER2-
-0.472223242	0.002174484	atropine	Paclitaxel + ABT888 + Carboplatin	HR-HER2-
-0.581128015	0	mepyramine	Paclitaxel + ABT888 + Carboplatin	HR-HER2-
-0.490458266	0.000835616	metacycline	Paclitaxel + ABT888 + Carboplatin	HR-HER2-
-0.423481972	0.009650391	etofenamate	Paclitaxel + ABT888 + Carboplatin	HR-HER2-
-0.525461491	0.00024898	difenidol	Paclitaxel + ABT888 + Carboplatin	HR-HER2-
-0.488752418	0.00096063	indometacin	Paclitaxel + ABT888 + Carboplatin	HR-HER2-
-0.494703542	0.00069914	trazodone	Paclitaxel + ABT888 + Carboplatin	HR-HER2-
-0.50766965	0.000425087	perhexiline	Paclitaxel + ABT888 + Carboplatin	HR-HER2-
-0.503477819	0.000425087	8-azaguanine	Paclitaxel + ABT888 + Carboplatin	HR-HER2-
-0.352341445	0.008714286	trimethobenzamide	Paclitaxel + ABT888 + Carboplatin	HR+HER2-
-0.356269368	0.008243243	nomifensine	Paclitaxel + ABT888 + Carboplatin	HR+HER2-
-0.36202895	0.006373134	omeprazole	Paclitaxel + ABT888 + Carboplatin	HR+HER2-
-0.372540378	0.004357143	primaquine	Paclitaxel + ABT888 + Carboplatin	HR+HER2-
-0.36750534	0.006373134	oxprenolol	Paclitaxel + ABT888 + Carboplatin	HR+HER2-
-0.353792676	0.008493671	mebendazole	Paclitaxel + ABT888 + Carboplatin	HR+HER2-
-0.369843739	0.006373134	lomefloxacin	Paclitaxel + ABT888 + Carboplatin	HR+HER2-
-0.365335444	0.006373134	lomustine	Paclitaxel + ABT888 + Carboplatin	HR+HER2-
-0.913704821	0	genistein	Paclitaxel + AMG386	HR-HER2-
-0.785578762	0.006489362	valproic acid	Paclitaxel + AMG386	HR-HER2-
-0.829986229	0.002259259	estradiol	Paclitaxel + AMG386	HR-HER2-
-0.866678689	0	clofazimine	Paclitaxel + AMG386	HR-HER2-
-0.837254227	0	sirolimus	Paclitaxel + AMG386	HR-HER2-
-0.307965576	0.006777778	sodium phenylbutyrate	Paclitaxel + AMG386	HR+HER2-
-0.342126097	0.001109091	valproic acid	Paclitaxel + AMG386	HR+HER2-
-0.404865204	0	8-azaguanine	Paclitaxel + AMG386	HR+HER2-
-0.358081771	0.000554545	mitoxantrone	Paclitaxel + AMG386	HR+HER2-
-0.334883509	0.003273171	digoxin	Paclitaxel + AMG386	HR+HER2-
-0.324031475	0.003889262	camptothecin	Paclitaxel + AMG386	HR+HER2-
-0.326499486	0.003889262	chlorcyclizine	Paclitaxel + AMG386	HR+HER2-
-0.304275268	0.008591549	azacitidine	Paclitaxel + AMG386	HR+HER2-
-0.477838336	0	mycophenolic acid	Paclitaxel + AMG386	HR+HER2-
-0.314485419	0.005249258	diflorasone	Paclitaxel + AMG386	HR+HER2-
-0.327799849	0.003889262	homosalate	Paclitaxel + AMG386	HR+HER2-
-0.302668028	0.009754505	primaquine	Paclitaxel + AMG386	HR+HER2-
-0.362369187	0	daunorubicin	Paclitaxel + AMG386	HR+HER2-
-0.329049569	0.003889262	doxazosin	Paclitaxel + AMG386	HR+HER2-
-0.361324153	0	tretinoin	Paclitaxel + AMG386	HR+HER2-
-0.325557802	0.003889262	clofazimine	Paclitaxel + AMG386	HR+HER2-
-0.416611328	0	geldanamycin	Paclitaxel + AMG386	HR+HER2-
-0.310873681	0.006720339	loperamide	Paclitaxel + AMG386	HR+HER2-
-0.358119898	0.000554545	doxorubicin	Paclitaxel + AMG386	HR+HER2-
-0.305673591	0.008191847	clomipramine	Paclitaxel + AMG386	HR+HER2-
-0.340144566	0.002103448	genistein	Paclitaxel + AMG386	HR+HER2-
-0.310678288	0.006759003	haloperidol	Paclitaxel + AMG386	HR+HER2-
-0.385951941	0	thioridazine	Paclitaxel + AMG386	HR+HER2-
-0.359720918	0.000554545	irinotecan	Paclitaxel + AMG386	HR+HER2-
-0.608305961	0	cetirizine	Paclitaxel + Ganetespib	HR-HER2-
-0.595630171	0	clomifene	Paclitaxel + Ganetespib	HR-HER2-
-0.581638993	0.006421053	fulvestrant	Paclitaxel + Ganetespib	HR-HER2-
-0.565504495	0.009049451	fulvestrant	Paclitaxel + Ganetespib	HR+HER2-
-0.625128361	0.003721485	naproxen	Paclitaxel + Ganetespib	HR+HER2-
-0.605656081	0.004652542	benzocaine	Paclitaxel + Ganetespib	HR+HER2-
-0.644070789	0.002980456	ketotifen	Paclitaxel + Ganetespib	HR+HER2-
-0.670053146	0.002103448	ambroxol	Paclitaxel + Ganetespib	HR+HER2-
-0.609822026	0.004588496	clozapine	Paclitaxel + Ganetespib	HR+HER2-
-0.665491957	0.002103448	isometheptene	Paclitaxel + Ganetespib	HR+HER2-
-0.668988257	0.002103448	rosiglitazone	Paclitaxel + Ganetespib	HR+HER2-
-0.763919789	0.000717647	cefotaxime	Paclitaxel + Ganetespib	HR+HER2-
-0.593433446	0.005943015	iopamidol	Paclitaxel + Ganetespib	HR+HER2-
-0.581355344	0.00724065	streptozocin	Paclitaxel + Ganetespib	HR+HER2-
-0.746501282	0.000717647	vinblastine	Paclitaxel + Ganetespib	HR+HER2-
-0.419609999	0.002196	deferoxamine	Paclitaxel + MK-2206	HR-HER2-
-0.540758422	0	prazosin	Paclitaxel + MK-2206	HR-HER2-
-0.415034393	0.002226277	estradiol	Paclitaxel + MK-2206	HR-HER2-
-0.399183483	0.006706806	dexpanthenol	Paclitaxel + MK-2206	HR-HER2-
-0.395456202	0.008629268	mefenamic acid	Paclitaxel + MK-2206	HR-HER2-
-0.42185766	0.002196	nomifensine	Paclitaxel + MK-2206	HR-HER2-
-0.470366323	0	chlorzoxazone	Paclitaxel + MK-2206	HR-HER2-
-0.417323217	0.002226277	pargyline	Paclitaxel + MK-2206	HR-HER2-
-0.459030933	0	pentolonium	Paclitaxel + MK-2206	HR-HER2-
-0.396260937	0.007662562	salbutamol	Paclitaxel + MK-2206	HR-HER2-
-0.424600178	0.002196	lomefloxacin	Paclitaxel + MK-2206	HR-HER2-
-0.400892772	0.006247978	amoxicillin	Paclitaxel + MK-2206	HR-HER2-
-0.418068863	0.002226277	dextromethorphan	Paclitaxel + MK-2206	HR-HER2-
-0.49344011	0	pyridoxine	Paclitaxel + MK-2206	HR-HER2-
-0.428345718	0.001802956	ipratropium bromide	Paclitaxel + MK-2206	HR-HER2-
-0.420514885	0.002196	rescinnamine	Paclitaxel + MK-2206	HR-HER2-
-0.468000406	0	resveratrol	Paclitaxel + MK-2206	HR-HER2-
-0.407230093	0.003929448	budesonide	Paclitaxel + MK-2206	HR-HER2-
-0.398082252	0.007231959	phenindione	Paclitaxel + MK-2206	HR-HER2-
-0.515563863	0	trimetazidine	Paclitaxel + MK-2206	HR-HER2-
-0.395524995	0.008501222	labetalol	Paclitaxel + MK-2206	HR-HER2-
-0.417277559	0.002226277	rolitetracycline	Paclitaxel + MK-2206	HR-HER2-
-0.432967799	0.00162234	fluocinonide	Paclitaxel + MK-2206	HR-HER2-
-0.42077558	0.002196	cinoxacin	Paclitaxel + MK-2206	HR-HER2-
-0.514746155	0	pyrvinium	Paclitaxel + MK-2206	HR-HER2-
-0.396817004	0.007380247	estriol	Paclitaxel + MK-2206	HR-HER2-
-0.421357311	0.002196	ethotoin	Paclitaxel + MK-2206	HR-HER2-
-0.436803045	0.00162234	rifabutin	Paclitaxel + MK-2206	HR-HER2-
-0.51067386	0	phenelzine	Paclitaxel + MK-2206	HR-HER2-
-0.525107687	0	terconazole	Paclitaxel + MK-2206	HR-HER2-
-0.446945275	0	cetirizine	Paclitaxel + MK-2206	HR-HER2-
-0.443490742	0.000458647	doxylamine	Paclitaxel + MK-2206	HR-HER2-
-0.523232108	0	betahistine	Paclitaxel + MK-2206	HR-HER2-
-0.413707119	0.002852518	miconazole	Paclitaxel + MK-2206	HR-HER2-
-0.42718006	0.002082927	methapyrilene	Paclitaxel + MK-2206	HR-HER2-
-0.504685716	0	progesterone	Paclitaxel + MK-2206	HR-HER2-
-0.452718101	0	estrone	Paclitaxel + MK-2206	HR-HER2-
-0.530932478	0	amoxapine	Paclitaxel + MK-2206	HR-HER2-
-0.394245115	0.008872727	haloperidol	Paclitaxel + MK-2206	HR-HER2-
-0.494322831	0	sirolimus	Paclitaxel + MK-2206	HR-HER2-
-0.476254494	0	thioridazine	Paclitaxel + MK-2206	HR-HER2-
-0.392929435	0.008872727	guanfacine	Paclitaxel + MK-2206	HR-HER2-
-0.433949369	0.00162234	flucytosine	Paclitaxel + MK-2206	HR-HER2-
-0.441548541	0.000865248	ioversol	Paclitaxel + MK-2206	HR-HER2-
-0.434410009	0.00162234	alfuzosin	Paclitaxel + MK-2206	HR-HER2-
-0.45273424	0	naloxone	Paclitaxel + MK-2206	HR-HER2-
-0.472948298	0	cefalexin	Paclitaxel + MK-2206	HR-HER2-
-0.435165435	0.00162234	enoxacin	Paclitaxel + MK-2206	HR-HER2-
-0.397139317	0.007380247	amiodarone	Paclitaxel + MK-2206	HR-HER2-
-0.396740703	0.007380247	terbutaline	Paclitaxel + MK-2206	HR-HER2-
-0.405244838	0.004637427	tyloxapol	Paclitaxel + MK-2206	HR-HER2-
-0.41565264	0.002226277	sertaconazole	Paclitaxel + MK-2206	HR-HER2-
-0.406228196	0.00453869	acepromazine	Paclitaxel + MK-2206	HR-HER2-
-0.503639055	0	fulvestrant	Paclitaxel + MK-2206	HR-HER2-
-0.431390836	0.00162234	vorinostat	Paclitaxel + MK-2206	HR-HER2-
-0.530226031	0	triprolidine	Paclitaxel + MK-2206	HR-HER2-
-0.513505575	0	moxisylyte	Paclitaxel + MK-2206	HR-HER2-
-0.405786963	0.00453869	metacycline	Paclitaxel + MK-2206	HR-HER2-
-0.336015534	0	metformin	Paclitaxel + MK-2206	HR+HER2-
-0.386271301	0	mesalazine	Paclitaxel + MK-2206	HR+HER2-
-0.323812967	0	arachidonic acid	Paclitaxel + MK-2206	HR+HER2-
-0.407264799	0	prazosin	Paclitaxel + MK-2206	HR+HER2-
-0.391571526	0	pyrvinium	Paclitaxel + MK-2206	HR+HER2-
-0.471040459	0	chlorpromazine	Paclitaxel + MK-2206	HR+HER2-
-0.421692588	0	trifluoperazine	Paclitaxel + MK-2206	HR+HER2-
-0.474469691	0	rosiglitazone	Paclitaxel + MK-2206	HR+HER2-
-0.463714574	0	sirolimus	Paclitaxel + MK-2206	HR+HER2-
-0.344121193	0	fluphenazine	Paclitaxel + MK-2206	HR+HER2-
-0.344189351	0	loperamide	Paclitaxel + MK-2206	HR+HER2-
-0.536482217	0	estradiol	Paclitaxel + MK-2206	HR+HER2-
-0.302896448	2.56E-05	thioridazine	Paclitaxel + MK-2206	HR+HER2-
-0.393312182	0	procaine	Paclitaxel + MK-2206	HR+HER2-
-0.451922538	0	epirizole	Paclitaxel + MK-2206	HR+HER2-
-0.462833954	0	carbamazepine	Paclitaxel + MK-2206	HR+HER2-
-0.460694163	0	imipramine	Paclitaxel + MK-2206	HR+HER2-
-0.394778628	0	mefenamic acid	Paclitaxel + MK-2206	HR+HER2-
-0.230898789	0.005080277	disulfiram	Paclitaxel + MK-2206	HR+HER2-
-0.337439636	0	nalbuphine	Paclitaxel + MK-2206	HR+HER2-
-0.356889136	0	terfenadine	Paclitaxel + MK-2206	HR+HER2-
-0.414535945	0	tranylcypromine	Paclitaxel + MK-2206	HR+HER2-
-0.407261091	0	pargyline	Paclitaxel + MK-2206	HR+HER2-
-0.352952069	0	flufenamic acid	Paclitaxel + MK-2206	HR+HER2-
-0.458786561	0	hyoscyamine	Paclitaxel + MK-2206	HR+HER2-
-0.453116522	0	griseofulvin	Paclitaxel + MK-2206	HR+HER2-
-0.453219767	0	sulfamethoxazole	Paclitaxel + MK-2206	HR+HER2-
-0.528127134	0	nalidixic acid	Paclitaxel + MK-2206	HR+HER2-
-0.434666132	0	metaraminol	Paclitaxel + MK-2206	HR+HER2-
-0.514436891	0	mebendazole	Paclitaxel + MK-2206	HR+HER2-
-0.464998731	0	pentolonium	Paclitaxel + MK-2206	HR+HER2-
-0.470862809	0	salbutamol	Paclitaxel + MK-2206	HR+HER2-
-0.4306169	0	tropicamide	Paclitaxel + MK-2206	HR+HER2-
-0.476629451	0	lomefloxacin	Paclitaxel + MK-2206	HR+HER2-
-0.390809621	0	phenformin	Paclitaxel + MK-2206	HR+HER2-
-0.355534964	0	indapamide	Paclitaxel + MK-2206	HR+HER2-
-0.362270896	0	amoxicillin	Paclitaxel + MK-2206	HR+HER2-
-0.463463165	0	chlorprothixene	Paclitaxel + MK-2206	HR+HER2-
-0.454620496	0	dextromethorphan	Paclitaxel + MK-2206	HR+HER2-
-0.378883388	0	ouabain	Paclitaxel + MK-2206	HR+HER2-
-0.531368184	0	papaverine	Paclitaxel + MK-2206	HR+HER2-
-0.584535746	0	pyridoxine	Paclitaxel + MK-2206	HR+HER2-
-0.521572237	0	dacarbazine	Paclitaxel + MK-2206	HR+HER2-
-0.403421449	0	riboflavin	Paclitaxel + MK-2206	HR+HER2-
-0.56826676	0	atropine	Paclitaxel + MK-2206	HR+HER2-
-0.578833372	0	ipratropium bromide	Paclitaxel + MK-2206	HR+HER2-
-0.428796549	0	rescinnamine	Paclitaxel + MK-2206	HR+HER2-
-0.5156151	0	galantamine	Paclitaxel + MK-2206	HR+HER2-
-0.428508617	0	diflorasone	Paclitaxel + MK-2206	HR+HER2-
-0.474895541	0	propylthiouracil	Paclitaxel + MK-2206	HR+HER2-
-0.51344975	0	tobramycin	Paclitaxel + MK-2206	HR+HER2-
-0.454380125	0	terconazole	Paclitaxel + MK-2206	HR+HER2-
-0.436429223	0	piracetam	Paclitaxel + MK-2206	HR+HER2-
-0.454515242	0	resveratrol	Paclitaxel + MK-2206	HR+HER2-
-0.463468236	0	budesonide	Paclitaxel + MK-2206	HR+HER2-
-0.474315201	0	triflusal	Paclitaxel + MK-2206	HR+HER2-
-0.480138951	0	phenindione	Paclitaxel + MK-2206	HR+HER2-
-0.521208719	0	gliclazide	Paclitaxel + MK-2206	HR+HER2-
-0.502291608	0	propafenone	Paclitaxel + MK-2206	HR+HER2-
-0.4885772	0	imipenem	Paclitaxel + MK-2206	HR+HER2-
-0.445721334	0	thiocolchicoside	Paclitaxel + MK-2206	HR+HER2-
-0.525063692	0	trimetazidine	Paclitaxel + MK-2206	HR+HER2-
-0.444825554	0	prenylamine	Paclitaxel + MK-2206	HR+HER2-
-0.294089286	0.000143473	albendazole	Paclitaxel + MK-2206	HR+HER2-
-0.316018826	0	labetalol	Paclitaxel + MK-2206	HR+HER2-
-0.299121701	4.99E-05	oxybutynin	Paclitaxel + MK-2206	HR+HER2-
-0.397354539	0	oxytetracycline	Paclitaxel + MK-2206	HR+HER2-
-0.272626808	0.000260684	pimozide	Paclitaxel + MK-2206	HR+HER2-
-0.455080489	0	betaxolol	Paclitaxel + MK-2206	HR+HER2-
-0.34423287	0	colchicine	Paclitaxel + MK-2206	HR+HER2-
-0.398666946	0	methyldopa	Paclitaxel + MK-2206	HR+HER2-
-0.54669051	0	ginkgolide A	Paclitaxel + MK-2206	HR+HER2-
-0.338167635	0	digoxin	Paclitaxel + MK-2206	HR+HER2-
-0.402079052	0	doxorubicin	Paclitaxel + MK-2206	HR+HER2-
-0.386459094	0	liothyronine	Paclitaxel + MK-2206	HR+HER2-
-0.406542261	0	procyclidine	Paclitaxel + MK-2206	HR+HER2-
-0.489884438	0	trimipramine	Paclitaxel + MK-2206	HR+HER2-
-0.455495959	0	tolmetin	Paclitaxel + MK-2206	HR+HER2-
-0.453910585	0	azacitidine	Paclitaxel + MK-2206	HR+HER2-
-0.468634459	0	scopolamine	Paclitaxel + MK-2206	HR+HER2-
-0.308619206	0	ganciclovir	Paclitaxel + MK-2206	HR+HER2-
-0.310272416	0	fluvastatin	Paclitaxel + MK-2206	HR+HER2-
-0.34856892	0	crotamiton	Paclitaxel + MK-2206	HR+HER2-
-0.470891838	0	levonorgestrel	Paclitaxel + MK-2206	HR+HER2-
-0.47115006	0	flumetasone	Paclitaxel + MK-2206	HR+HER2-
-0.501312327	0	fenoprofen	Paclitaxel + MK-2206	HR+HER2-
-0.422467059	0	flecainide	Paclitaxel + MK-2206	HR+HER2-
-0.457000785	0	sulfadimidine	Paclitaxel + MK-2206	HR+HER2-
-0.375008294	0	dicoumarol	Paclitaxel + MK-2206	HR+HER2-
-0.405168613	0	corbadrine	Paclitaxel + MK-2206	HR+HER2-
-0.366877697	0	zomepirac	Paclitaxel + MK-2206	HR+HER2-
-0.359098327	0	cinoxacin	Paclitaxel + MK-2206	HR+HER2-
-0.41320573	0	levocabastine	Paclitaxel + MK-2206	HR+HER2-
-0.433611308	0	rimexolone	Paclitaxel + MK-2206	HR+HER2-
-0.393680687	0	torasemide	Paclitaxel + MK-2206	HR+HER2-
-0.393949612	0	etomidate	Paclitaxel + MK-2206	HR+HER2-
-0.403975031	0	sertaconazole	Paclitaxel + MK-2206	HR+HER2-
-0.407729097	0	repaglinide	Paclitaxel + MK-2206	HR+HER2-
-0.385495673	0	estriol	Paclitaxel + MK-2206	HR+HER2-
-0.305569937	2.56E-05	oxprenolol	Paclitaxel + MK-2206	HR+HER2-
-0.416502408	0	medrysone	Paclitaxel + MK-2206	HR+HER2-
-0.426903998	0	prilocaine	Paclitaxel + MK-2206	HR+HER2-
-0.413528445	0	camptothecin	Paclitaxel + MK-2206	HR+HER2-
-0.54724086	0	ethotoin	Paclitaxel + MK-2206	HR+HER2-
-0.405611352	0	flunisolide	Paclitaxel + MK-2206	HR+HER2-
-0.376704718	0	promazine	Paclitaxel + MK-2206	HR+HER2-
-0.446391403	0	fluocinonide	Paclitaxel + MK-2206	HR+HER2-
-0.400608715	0	deferoxamine	Paclitaxel + MK-2206	HR+HER2-
-0.368737707	0	phentolamine	Paclitaxel + MK-2206	HR+HER2-
-0.445033706	0	amiloride	Paclitaxel + MK-2206	HR+HER2-
-0.259279445	0.000876671	fluvoxamine	Paclitaxel + MK-2206	HR+HER2-
-0.383421057	0	oxybuprocaine	Paclitaxel + MK-2206	HR+HER2-
-0.262641231	0.000620549	niclosamide	Paclitaxel + MK-2206	HR+HER2-
-0.484949515	0	metacycline	Paclitaxel + MK-2206	HR+HER2-
-0.420256626	0	sotalol	Paclitaxel + MK-2206	HR+HER2-
-0.472105511	0	nialamide	Paclitaxel + MK-2206	HR+HER2-
-0.405735571	0	rifabutin	Paclitaxel + MK-2206	HR+HER2-
-0.429563483	0	quinethazone	Paclitaxel + MK-2206	HR+HER2-
-0.454234085	0	oxaprozin	Paclitaxel + MK-2206	HR+HER2-
-0.506024505	0	phenelzine	Paclitaxel + MK-2206	HR+HER2-
-0.396816159	0	tolbutamide	Paclitaxel + MK-2206	HR+HER2-
-0.526492695	0	chlorcyclizine	Paclitaxel + MK-2206	HR+HER2-
-0.504857486	0	pramocaine	Paclitaxel + MK-2206	HR+HER2-
-0.367130135	0	etidronic acid	Paclitaxel + MK-2206	HR+HER2-
-0.515004981	0	cefixime	Paclitaxel + MK-2206	HR+HER2-
-0.40345715	0	cyanocobalamin	Paclitaxel + MK-2206	HR+HER2-
-0.475332625	0	pentamidine	Paclitaxel + MK-2206	HR+HER2-
-0.431638823	0	bicuculline	Paclitaxel + MK-2206	HR+HER2-
-0.300069907	4.99E-05	beclometasone	Paclitaxel + MK-2206	HR+HER2-
-0.241828098	0.0024606	ciclosporin	Paclitaxel + MK-2206	HR+HER2-
-0.400792873	0	demeclocycline	Paclitaxel + MK-2206	HR+HER2-
-0.366618276	0	cloperastine	Paclitaxel + MK-2206	HR+HER2-
-0.488659824	0	sulfamerazine	Paclitaxel + MK-2206	HR+HER2-
-0.392452451	0	bromopride	Paclitaxel + MK-2206	HR+HER2-
-0.431881551	0	fenbufen	Paclitaxel + MK-2206	HR+HER2-
-0.491723267	0	hydralazine	Paclitaxel + MK-2206	HR+HER2-
-0.40510264	0	roxithromycin	Paclitaxel + MK-2206	HR+HER2-
-0.446284396	0	cetirizine	Paclitaxel + MK-2206	HR+HER2-
-0.307234045	0	doxylamine	Paclitaxel + MK-2206	HR+HER2-
-0.337999812	0	simvastatin	Paclitaxel + MK-2206	HR+HER2-
-0.534421928	0	primaquine	Paclitaxel + MK-2206	HR+HER2-
-0.575105894	0	omeprazole	Paclitaxel + MK-2206	HR+HER2-
-0.447567201	0	benzthiazide	Paclitaxel + MK-2206	HR+HER2-
-0.600566169	0	carisoprodol	Paclitaxel + MK-2206	HR+HER2-
-0.503367881	0	betahistine	Paclitaxel + MK-2206	HR+HER2-
-0.451768219	0	theobromine	Paclitaxel + MK-2206	HR+HER2-
-0.484955786	0	apramycin	Paclitaxel + MK-2206	HR+HER2-
-0.529055133	0	miconazole	Paclitaxel + MK-2206	HR+HER2-
-0.50735808	0	pyrazinamide	Paclitaxel + MK-2206	HR+HER2-
-0.423390193	0	doxazosin	Paclitaxel + MK-2206	HR+HER2-
-0.423289219	0	methapyrilene	Paclitaxel + MK-2206	HR+HER2-
-0.544310111	0	glipizide	Paclitaxel + MK-2206	HR+HER2-
-0.437112418	0	progesterone	Paclitaxel + MK-2206	HR+HER2-
-0.532364676	0	estrone	Paclitaxel + MK-2206	HR+HER2-
-0.423947051	0	clomifene	Paclitaxel + MK-2206	HR+HER2-
-0.356204741	0	amoxapine	Paclitaxel + MK-2206	HR+HER2-
-0.445649985	0	sulconazole	Paclitaxel + MK-2206	HR+HER2-
-0.482395131	0	bezafibrate	Paclitaxel + MK-2206	HR+HER2-
-0.464562987	0	methotrexate	Paclitaxel + MK-2206	HR+HER2-
-0.443335821	0	alfuzosin	Paclitaxel + MK-2206	HR+HER2-
-0.443501763	0	naloxone	Paclitaxel + MK-2206	HR+HER2-
-0.474347268	0	phenoxybenzamine	Paclitaxel + MK-2206	HR+HER2-
-0.457891256	0	guanfacine	Paclitaxel + MK-2206	HR+HER2-
-0.420326708	0	sulfafurazole	Paclitaxel + MK-2206	HR+HER2-
-0.443194908	0	apomorphine	Paclitaxel + MK-2206	HR+HER2-
-0.403386624	0	flucytosine	Paclitaxel + MK-2206	HR+HER2-
-0.528735109	0	felodipine	Paclitaxel + MK-2206	HR+HER2-
-0.388538184	0	diltiazem	Paclitaxel + MK-2206	HR+HER2-
-0.33407069	0	puromycin	Paclitaxel + MK-2206	HR+HER2-
-0.420988071	0	monobenzone	Paclitaxel + MK-2206	HR+HER2-
-0.384404782	0	promethazine	Paclitaxel + MK-2206	HR+HER2-
-0.510859208	0	ioversol	Paclitaxel + MK-2206	HR+HER2-
-0.53802322	0	rolitetracycline	Paclitaxel + MK-2206	HR+HER2-
-0.495099585	0	cyproheptadine	Paclitaxel + MK-2206	HR+HER2-
-0.473093516	0	carbachol	Paclitaxel + MK-2206	HR+HER2-
-0.481788636	0	hesperetin	Paclitaxel + MK-2206	HR+HER2-
-0.471676093	0	mitoxantrone	Paclitaxel + MK-2206	HR+HER2-
-0.275713928	0.000175856	chlorpropamide	Paclitaxel + MK-2206	HR+HER2-
-0.45490301	0	ifenprodil	Paclitaxel + MK-2206	HR+HER2-
-0.340916515	0	diethylcarbamazine	Paclitaxel + MK-2206	HR+HER2-
-0.250224094	0.001660402	perhexiline	Paclitaxel + MK-2206	HR+HER2-
-0.431636065	0	lisinopril	Paclitaxel + MK-2206	HR+HER2-
-0.315802827	0	sulfadiazine	Paclitaxel + MK-2206	HR+HER2-
-0.486111864	0	prochlorperazine	Paclitaxel + MK-2206	HR+HER2-
-0.456984298	0	cefalexin	Paclitaxel + MK-2206	HR+HER2-
-0.493319131	0	enoxacin	Paclitaxel + MK-2206	HR+HER2-
-0.502107925	0	dipyridamole	Paclitaxel + MK-2206	HR+HER2-
-0.369135004	0	amiodarone	Paclitaxel + MK-2206	HR+HER2-
-0.524304758	0	clioquinol	Paclitaxel + MK-2206	HR+HER2-
-0.322334241	0	azathioprine	Paclitaxel + MK-2206	HR+HER2-
-0.445283277	0	clozapine	Paclitaxel + MK-2206	HR+HER2-
-0.541673804	0	testosterone	Paclitaxel + MK-2206	HR+HER2-
-0.489351172	0	procainamide	Paclitaxel + MK-2206	HR+HER2-
-0.518058963	0	tyloxapol	Paclitaxel + MK-2206	HR+HER2-
-0.380894808	0	bepridil	Paclitaxel + MK-2206	HR+HER2-
-0.446235702	0	bisacodyl	Paclitaxel + MK-2206	HR+HER2-
-0.425524632	0	ritodrine	Paclitaxel + MK-2206	HR+HER2-
-0.350790957	0	thalidomide	Paclitaxel + MK-2206	HR+HER2-
-0.4051298	0	nifedipine	Paclitaxel + MK-2206	HR+HER2-
-0.527661679	0	tetryzoline	Paclitaxel + MK-2206	HR+HER2-
-0.514139917	0	hexestrol	Paclitaxel + MK-2206	HR+HER2-
-0.418412726	0	cefuroxime	Paclitaxel + MK-2206	HR+HER2-
-0.344864395	0	mefloquine	Paclitaxel + MK-2206	HR+HER2-
-0.34992985	0	clotrimazole	Paclitaxel + MK-2206	HR+HER2-
-0.441320554	0	trioxysalen	Paclitaxel + MK-2206	HR+HER2-
-0.49931854	0	terbutaline	Paclitaxel + MK-2206	HR+HER2-
-0.471766059	0	tretinoin	Paclitaxel + MK-2206	HR+HER2-
-0.460663381	0	saquinavir	Paclitaxel + MK-2206	HR+HER2-
-0.421972855	0	azlocillin	Paclitaxel + MK-2206	HR+HER2-
-0.443303005	0	methazolamide	Paclitaxel + MK-2206	HR+HER2-
-0.36645265	0	orlistat	Paclitaxel + MK-2206	HR+HER2-
-0.367890883	0	ursodeoxycholic acid	Paclitaxel + MK-2206	HR+HER2-
-0.406325196	0	adipiodone	Paclitaxel + MK-2206	HR+HER2-
-0.407536872	0	proxymetacaine	Paclitaxel + MK-2206	HR+HER2-
-0.320436423	0	aminocaproic acid	Paclitaxel + MK-2206	HR+HER2-
-0.491124114	0	cycloserine	Paclitaxel + MK-2206	HR+HER2-
-0.425138429	0	canrenoic acid	Paclitaxel + MK-2206	HR+HER2-
-0.477524159	0	berberine	Paclitaxel + MK-2206	HR+HER2-
-0.403159032	0	nocodazole	Paclitaxel + MK-2206	HR+HER2-
-0.417159363	0	verteporfin	Paclitaxel + MK-2206	HR+HER2-
-0.297920247	7.37E-05	aminophenazone	Paclitaxel + MK-2206	HR+HER2-
-0.24801687	0.001780308	cefalotin	Paclitaxel + MK-2206	HR+HER2-
-0.255271699	0.001166502	clomipramine	Paclitaxel + MK-2206	HR+HER2-
-0.479544035	0	acepromazine	Paclitaxel + MK-2206	HR+HER2-
-0.392035781	0	benzylpenicillin	Paclitaxel + MK-2206	HR+HER2-
-0.49450895	0	acetylsalicylic acid	Paclitaxel + MK-2206	HR+HER2-
-0.584542711	0	fulvestrant	Paclitaxel + MK-2206	HR+HER2-
-0.425023714	0	geldanamycin	Paclitaxel + MK-2206	HR+HER2-
-0.506715213	0	haloperidol	Paclitaxel + MK-2206	HR+HER2-
-0.509680147	0	valproic acid	Paclitaxel + MK-2206	HR+HER2-
-0.433739765	0	triprolidine	Paclitaxel + MK-2206	HR+HER2-
-0.43387792	0	moxisylyte	Paclitaxel + MK-2206	HR+HER2-
-0.377002629	0	hydroflumethiazide	Paclitaxel + MK-2206	HR+HER2-
-0.3443414	0	lomustine	Paclitaxel + MK-2206	HR+HER2-
-0.42371443	0	natamycin	Paclitaxel + MK-2206	HR+HER2-
-0.351547705	0	trifluridine	Paclitaxel + MK-2206	HR+HER2-
-0.431962013	0	glibenclamide	Paclitaxel + MK-2206	HR+HER2-
-0.337034869	0	ivermectin	Paclitaxel + MK-2206	HR+HER2-
-0.464080278	0	milrinone	Paclitaxel + MK-2206	HR+HER2-
-0.411819899	0	isoconazole	Paclitaxel + MK-2206	HR+HER2-
-0.4418569	0	diclofenac	Paclitaxel + MK-2206	HR+HER2-
-0.40539945	0	nomifensine	Paclitaxel + MK-2206	HR+HER2-
-0.400592788	0	neomycin	Paclitaxel + MK-2206	HR+HER2-
-0.395562688	0	mepyramine	Paclitaxel + MK-2206	HR+HER2-
-0.391442108	0	etofenamate	Paclitaxel + MK-2206	HR+HER2-
-0.408977972	0	letrozole	Paclitaxel + MK-2206	HR+HER2-
-0.501848631	0	difenidol	Paclitaxel + MK-2206	HR+HER2-
-0.409691731	0	indometacin	Paclitaxel + MK-2206	HR+HER2-
-0.486774061	0	8-azaguanine	Paclitaxel + MK-2206	HR+HER2-
-0.469208571	0	risperidone	Paclitaxel + MK-2206	HR+HER2-
-0.444941554	0	levamisole	Paclitaxel + MK-2206	HR+HER2-
-0.472638637	0	trazodone	Paclitaxel + MK-2206	HR+HER2-
-0.392334783	0	dexpanthenol	Paclitaxel + MK-2206	HR+HER2-
-0.463006489	0	chlorzoxazone	Paclitaxel + MK-2206	HR+HER2-
-0.43740275	0	acetazolamide	Paclitaxel + MK-2206	HR+HER2-
-0.323128085	0	daunorubicin	Paclitaxel + MK-2206	HR+HER2-
-0.497660638	0.000341545	sodium phenylbutyrate	Paclitaxel + Neratinib	HR-HER2-
-0.474216977	0.00075	geldanamycin	Paclitaxel + Neratinib	HR-HER2-
-0.397930592	0.008987154	tretinoin	Paclitaxel + Neratinib	HR-HER2-
-0.468181	0.000966792	rosiglitazone	Paclitaxel + Neratinib	HR-HER2-
-0.442766127	0.002205248	thioridazine	Paclitaxel + Neratinib	HR-HER2-
-0.629890009	0	tolnaftate	Paclitaxel + Neratinib	HR-HER2-
-0.423317923	0.003971817	metronidazole	Paclitaxel + Neratinib	HR-HER2-
-0.565327119	0	lisuride	Paclitaxel + Neratinib	HR-HER2-
-0.618549108	0	genistein	Paclitaxel + Neratinib	HR-HER2-
-0.544654831	0	sirolimus	Paclitaxel + Neratinib	HR-HER2-
-0.523795635	0	dapsone	Paclitaxel + Neratinib	HR-HER2-
-0.572958508	0	naproxen	Paclitaxel + Neratinib	HR-HER2-
-0.41314925	0.005726419	diphenhydramine	Paclitaxel + Neratinib	HR-HER2-
-0.416894274	0.00496807	fludrocortisone	Paclitaxel + Neratinib	HR-HER2-
-0.399105074	0.00874251	benzocaine	Paclitaxel + Neratinib	HR-HER2-
-0.542318529	0	ambroxol	Paclitaxel + Neratinib	HR-HER2-
-0.400866006	0.008210094	ciclosporin	Paclitaxel + Neratinib	HR-HER2-
-0.474945879	0.000705202	bacampicillin	Paclitaxel + Neratinib	HR-HER2-
-0.428967608	0.003601018	naringenin	Paclitaxel + Neratinib	HR-HER2-
-0.533626205	0	iohexol	Paclitaxel + Neratinib	HR-HER2-
-0.414415571	0.005482836	levomepromazine	Paclitaxel + Neratinib	HR-HER2-
-0.49468487	0.000405508	iopamidol	Paclitaxel + Neratinib	HR-HER2-
-0.404734413	0.007332349	levopropoxyphene	Paclitaxel + Neratinib	HR-HER2-
-0.398042256	0.008928026	thiamazole	Paclitaxel + Neratinib	HR-HER2-
-0.456472806	0.001319135	trihexyphenidyl	Paclitaxel + Neratinib	HR-HER2-
-0.420991155	0.00448187	nadolol	Paclitaxel + Neratinib	HR-HER2-
-0.41580077	0.005169492	myricetin	Paclitaxel + Neratinib	HR-HER2-
-0.396153216	0.009360552	trimethobenzamide	Paclitaxel + Neratinib	HR-HER2-
-0.459469491	0.001258597	homosalate	Paclitaxel + Neratinib	HR-HER2-
-0.403779813	0.007475115	molindone	Paclitaxel + Neratinib	HR-HER2-
-0.495616586	0.000398259	zalcitabine	Paclitaxel + Neratinib	HR-HER2-
-0.41986947	0.004619025	letrozole	Paclitaxel + Neratinib	HR-HER2-
-0.472527994	0.000876997	zuclopenthixol	Paclitaxel + Neratinib	HR-HER2-
-0.479958973	0.000428822	iodixanol	Paclitaxel + Neratinib	HR-HER2-
-0.537314632	0	cefaclor	Paclitaxel + Neratinib	HR-HER2-
-0.464565614	0.001020364	methoxamine	Paclitaxel + Neratinib	HR-HER2-
-0.417521449	0.004908372	metixene	Paclitaxel + Neratinib	HR-HER2-
-0.530857876	0	ceforanide	Paclitaxel + Neratinib	HR-HER2-
-0.619721807	0	nimodipine	Paclitaxel + Neratinib	HR-HER2-
-0.448456099	0.001782106	isometheptene	Paclitaxel + Neratinib	HR-HER2-
-0.498100602	0.000341545	trifluoperazine	Paclitaxel + Neratinib	HR-HER2-
-0.575750109	0	clozapine	Paclitaxel + Neratinib	HR-HER2-
-0.477186558	0.000573504	pioglitazone	Paclitaxel + Neratinib	HR-HER2-
-0.504299729	0.000284382	lansoprazole	Paclitaxel + Neratinib	HR-HER2-
-0.415865875	0.005115949	ribavirin	Paclitaxel + Neratinib	HR-HER2-
-0.542648342	0	pentoxifylline	Paclitaxel + Neratinib	HR-HER2-
-0.499673583	0.000284382	alprostadil	Paclitaxel + Neratinib	HR-HER2-
-0.409385041	0.006556571	chlortalidone	Paclitaxel + Neratinib	HR-HER2-
-0.507549789	0.000243351	estradiol	Paclitaxel + Neratinib	HR-HER2-
-0.443656076	0.002050118	fulvestrant	Paclitaxel + Neratinib	HR-HER2-
-0.554659833	0	valproic acid	Paclitaxel + Neratinib	HR-HER2-
-0.447359855	0.001882033	thiamphenicol	Paclitaxel + Neratinib	HR-HER2-
-0.530665974	0	viomycin	Paclitaxel + Neratinib	HR-HER2-
-0.410245515	0.006463222	cefotaxime	Paclitaxel + Neratinib	HR-HER2-
-0.4661543	0.001020364	streptozocin	Paclitaxel + Neratinib	HR-HER2-
-0.53097751	0	isoniazid	Paclitaxel + Neratinib	HR-HER2-
-0.399669195	0.008561839	podophyllotoxin	Paclitaxel + Neratinib	HR-HER2-
-0.542883373	0	ketotifen	Paclitaxel + Neratinib	HR-HER2-
-0.458033546	0.001318919	folic acid	Paclitaxel + Neratinib	HR-HER2-
-0.442384164	0.004097015	rosiglitazone	Paclitaxel + Neratinib	HR+HER2-
-0.459116534	0.003267857	genistein	Paclitaxel + Neratinib	HR+HER2-
-0.427506286	0.008243243	sirolimus	Paclitaxel + Neratinib	HR+HER2-
-0.490281552	0.001196078	chlorpromazine	Paclitaxel + Neratinib	HR+HER2-
-0.453367991	0.003267857	carbamazepine	Paclitaxel + Neratinib	HR+HER2-
-0.462764008	0.003267857	nomifensine	Paclitaxel + Neratinib	HR+HER2-
-0.472172305	0.002506849	sulfamethoxazole	Paclitaxel + Neratinib	HR+HER2-
-0.423990522	0.008623037	pentolonium	Paclitaxel + Neratinib	HR+HER2-
-0.467901053	0.003168831	tropicamide	Paclitaxel + Neratinib	HR+HER2-
-0.43156541	0.008243243	rescinnamine	Paclitaxel + Neratinib	HR+HER2-
-0.557952611	0	galantamine	Paclitaxel + Neratinib	HR+HER2-
-0.456704119	0.003267857	bicuculline	Paclitaxel + Neratinib	HR+HER2-
-0.544214595	0	diflorasone	Paclitaxel + Neratinib	HR+HER2-
-0.526072095	0	triflusal	Paclitaxel + Neratinib	HR+HER2-
-0.457030679	0.003267857	betaxolol	Paclitaxel + Neratinib	HR+HER2-
-0.438371116	0.006398601	mitoxantrone	Paclitaxel + Neratinib	HR+HER2-
-0.566321459	0	methyldopa	Paclitaxel + Neratinib	HR+HER2-
-0.468893013	0.002506849	ginkgolide A	Paclitaxel + Neratinib	HR+HER2-
-0.462816932	0.003267857	primaquine	Paclitaxel + Neratinib	HR+HER2-
-0.428098658	0.008243243	felodipine	Paclitaxel + Neratinib	HR+HER2-
-0.464044493	0.003267857	scopolamine	Paclitaxel + Neratinib	HR+HER2-
-0.421463567	0.00919598	crotamiton	Paclitaxel + Neratinib	HR+HER2-
-0.432468585	0.008243243	estriol	Paclitaxel + Neratinib	HR+HER2-
-0.499261029	0.001196078	levonorgestrel	Paclitaxel + Neratinib	HR+HER2-
-0.423457159	0.009071795	ethotoin	Paclitaxel + Neratinib	HR+HER2-
-0.482312293	0.001196078	deferoxamine	Paclitaxel + Neratinib	HR+HER2-
-0.427385116	0.008243243	propylthiouracil	Paclitaxel + Neratinib	HR+HER2-
-0.473851726	0.002506849	cefixime	Paclitaxel + Neratinib	HR+HER2-
-0.435606821	0.006822368	cyanocobalamin	Paclitaxel + Neratinib	HR+HER2-
-0.449852554	0.003267857	cetirizine	Paclitaxel + Neratinib	HR+HER2-
-0.443568148	0.004097015	estrone	Paclitaxel + Neratinib	HR+HER2-
-0.448400258	0.003649573	valproic acid	Paclitaxel + Neratinib	HR+HER2-
-0.476248926	0.002067797	puromycin	Paclitaxel + Neratinib	HR+HER2-
-0.426975639	0.008243243	budesonide	Paclitaxel + Neratinib	HR+HER2-
-0.459034704	0.003267857	resveratrol	Paclitaxel + Neratinib	HR+HER2-
-0.426863272	0.008243243	adipiodone	Paclitaxel + Neratinib	HR+HER2-
-0.426388266	0.008243243	estradiol	Paclitaxel + Neratinib	HR+HER2-
-0.426707001	0.008243243	enoxacin	Paclitaxel + Neratinib	HR+HER2-
-0.430649738	0.008243243	amiodarone	Paclitaxel + Neratinib	HR+HER2-
-0.472683174	0.002506849	tetryzoline	Paclitaxel + Neratinib	HR+HER2-
-0.475702522	0.002067797	verteporfin	Paclitaxel + Neratinib	HR+HER2-
-0.469092535	0.002506849	moxisylyte	Paclitaxel + Neratinib	HR+HER2-
-0.503334498	0.001196078	8-azaguanine	Paclitaxel + Neratinib	HR+HER2-
-0.433823076	0.007176471	trazodone	Paclitaxel + Neratinib	HR+HER2-
-0.492247759	0.001196078	chlorzoxazone	Paclitaxel + Neratinib	HR+HER2-
-0.508681637	0.007469388	mesalazine	Paclitaxel + Neratinib	HR+HER2+
-0.559765962	0.004603774	valproic acid	Paclitaxel + Neratinib	HR+HER2+
-0.50541821	0.007549505	chlorpromazine	Paclitaxel + Neratinib	HR+HER2+
-0.543929036	0.004603774	epirizole	Paclitaxel + Neratinib	HR+HER2+
-0.500440588	0.008081197	carbamazepine	Paclitaxel + Neratinib	HR+HER2+
-0.518829169	0.005584507	chlorzoxazone	Paclitaxel + Neratinib	HR+HER2+
-0.498536154	0.008306383	nalidixic acid	Paclitaxel + Neratinib	HR+HER2+
-0.524870692	0.005083333	mebendazole	Paclitaxel + Neratinib	HR+HER2+
-0.521400633	0.005343066	pentolonium	Paclitaxel + Neratinib	HR+HER2+
-0.575683834	0.004603774	pyridoxine	Paclitaxel + Neratinib	HR+HER2+
-0.508844894	0.007469388	galantamine	Paclitaxel + Neratinib	HR+HER2+
-0.496142633	0.008329317	bicuculline	Paclitaxel + Neratinib	HR+HER2+
-0.489399243	0.009488889	triflusal	Paclitaxel + Neratinib	HR+HER2+
-0.509845268	0.007469388	phenindione	Paclitaxel + Neratinib	HR+HER2+
-0.502680074	0.008081197	gliclazide	Paclitaxel + Neratinib	HR+HER2+
-0.538717116	0.004603774	trimetazidine	Paclitaxel + Neratinib	HR+HER2+
-0.526321218	0.005083333	albendazole	Paclitaxel + Neratinib	HR+HER2+
-0.511269154	0.007469388	labetalol	Paclitaxel + Neratinib	HR+HER2+
-0.537843454	0.004603774	primaquine	Paclitaxel + Neratinib	HR+HER2+
-0.511700862	0.007469388	flecainide	Paclitaxel + Neratinib	HR+HER2+
-0.57689289	0.004603774	dicoumarol	Paclitaxel + Neratinib	HR+HER2+
-0.547780597	0.004603774	etomidate	Paclitaxel + Neratinib	HR+HER2+
-0.495451695	0.008329317	saquinavir	Paclitaxel + Neratinib	HR+HER2+
-0.568765574	0.004603774	medrysone	Paclitaxel + Neratinib	HR+HER2+
-0.60036702	0.004603774	demeclocycline	Paclitaxel + Neratinib	HR+HER2+
-0.609725934	0.004603774	levonorgestrel	Paclitaxel + Neratinib	HR+HER2+
-0.543726844	0.004603774	prilocaine	Paclitaxel + Neratinib	HR+HER2+
-0.560417281	0.004603774	flunisolide	Paclitaxel + Neratinib	HR+HER2+
-0.582602435	0.004603774	promazine	Paclitaxel + Neratinib	HR+HER2+
-0.543636677	0.004603774	metacycline	Paclitaxel + Neratinib	HR+HER2+
-0.521837465	0.005343066	sulfamerazine	Paclitaxel + Neratinib	HR+HER2+
-0.525345435	0.005083333	omeprazole	Paclitaxel + Neratinib	HR+HER2+
-0.548708564	0.004603774	theobromine	Paclitaxel + Neratinib	HR+HER2+
-0.567554127	0.004603774	apramycin	Paclitaxel + Neratinib	HR+HER2+
-0.487973649	0.00979562	fulvestrant	Paclitaxel + Neratinib	HR+HER2+
-0.529943605	0.004945946	naloxone	Paclitaxel + Neratinib	HR+HER2+
-0.518526905	0.005584507	phenoxybenzamine	Paclitaxel + Neratinib	HR+HER2+
-0.515424003	0.006690323	cyproheptadine	Paclitaxel + Neratinib	HR+HER2+
-0.541858271	0.004603774	budesonide	Paclitaxel + Neratinib	HR+HER2+
-0.503475524	0.008056604	protriptyline	Paclitaxel + Neratinib	HR+HER2+
-0.553922533	0.004603774	ifenprodil	Paclitaxel + Neratinib	HR+HER2+
-0.538944583	0.004603774	rimexolone	Paclitaxel + Neratinib	HR+HER2+
-0.557732084	0.004603774	haloperidol	Paclitaxel + Neratinib	HR+HER2+
-0.55378455	0.004603774	prochlorperazine	Paclitaxel + Neratinib	HR+HER2+
-0.491224098	0.009019455	trioxysalen	Paclitaxel + Neratinib	HR+HER2+
-0.537040832	0.004603774	terbutaline	Paclitaxel + Neratinib	HR+HER2+
-0.536517249	0.004603774	cycloserine	Paclitaxel + Neratinib	HR+HER2+
-0.490761992	0.009207547	geldanamycin	Paclitaxel + Neratinib	HR+HER2+
-0.591283731	0.004603774	daunorubicin	Paclitaxel + Neratinib	HR+HER2+
-0.490935901	0	resveratrol	Paclitaxel + Pembrolizumab	HR+HER2-
-0.401651148	0	oxaprozin	Paclitaxel + Pembrolizumab	HR+HER2-
-0.491221083	0	chlorpromazine	Paclitaxel + Pembrolizumab	HR+HER2-
-0.499621686	0	rosiglitazone	Paclitaxel + Pembrolizumab	HR+HER2-
-0.474861966	0	valproic acid	Paclitaxel + Pembrolizumab	HR+HER2-
-0.372800497	9.30E-05	thioridazine	Paclitaxel + Pembrolizumab	HR+HER2-
-0.420767393	0	carbamazepine	Paclitaxel + Pembrolizumab	HR+HER2-
-0.406656717	0	acetazolamide	Paclitaxel + Pembrolizumab	HR+HER2-
-0.428967548	0	mefenamic acid	Paclitaxel + Pembrolizumab	HR+HER2-
-0.338025086	0.000277633	astemizole	Paclitaxel + Pembrolizumab	HR+HER2-
-0.392567234	0	ivermectin	Paclitaxel + Pembrolizumab	HR+HER2-
-0.530762823	0	nomifensine	Paclitaxel + Pembrolizumab	HR+HER2-
-0.458202484	0	nalbuphine	Paclitaxel + Pembrolizumab	HR+HER2-
-0.497591213	0	chlorzoxazone	Paclitaxel + Pembrolizumab	HR+HER2-
-0.440767268	0	tranylcypromine	Paclitaxel + Pembrolizumab	HR+HER2-
-0.471666894	0	pargyline	Paclitaxel + Pembrolizumab	HR+HER2-
-0.381111119	0	flufenamic acid	Paclitaxel + Pembrolizumab	HR+HER2-
-0.475519635	0	hyoscyamine	Paclitaxel + Pembrolizumab	HR+HER2-
-0.399214529	0	griseofulvin	Paclitaxel + Pembrolizumab	HR+HER2-
-0.418985543	0	mebendazole	Paclitaxel + Pembrolizumab	HR+HER2-
-0.409111866	0	pentolonium	Paclitaxel + Pembrolizumab	HR+HER2-
-0.459550367	0	salbutamol	Paclitaxel + Pembrolizumab	HR+HER2-
-0.464155628	0	phenformin	Paclitaxel + Pembrolizumab	HR+HER2-
-0.441751416	0	tolbutamide	Paclitaxel + Pembrolizumab	HR+HER2-
-0.425044233	0	amoxicillin	Paclitaxel + Pembrolizumab	HR+HER2-
-0.349777498	0.000122572	chlorprothixene	Paclitaxel + Pembrolizumab	HR+HER2-
-0.544673024	0	dextromethorphan	Paclitaxel + Pembrolizumab	HR+HER2-
-0.398344075	0	testosterone	Paclitaxel + Pembrolizumab	HR+HER2-
-0.554567054	0	dacarbazine	Paclitaxel + Pembrolizumab	HR+HER2-
-0.542954281	0	atropine	Paclitaxel + Pembrolizumab	HR+HER2-
-0.437361577	0	ipratropium bromide	Paclitaxel + Pembrolizumab	HR+HER2-
-0.461020121	0	acepromazine	Paclitaxel + Pembrolizumab	HR+HER2-
-0.479381037	0	rescinnamine	Paclitaxel + Pembrolizumab	HR+HER2-
-0.470715251	0	diflorasone	Paclitaxel + Pembrolizumab	HR+HER2-
-0.380769955	0	tobramycin	Paclitaxel + Pembrolizumab	HR+HER2-
-0.426244499	0	terconazole	Paclitaxel + Pembrolizumab	HR+HER2-
-0.48275354	0	budesonide	Paclitaxel + Pembrolizumab	HR+HER2-
-0.559514713	0	triflusal	Paclitaxel + Pembrolizumab	HR+HER2-
-0.470210683	0	phenindione	Paclitaxel + Pembrolizumab	HR+HER2-
-0.564937714	0	gliclazide	Paclitaxel + Pembrolizumab	HR+HER2-
-0.390933	0	propafenone	Paclitaxel + Pembrolizumab	HR+HER2-
-0.50648771	0	imipenem	Paclitaxel + Pembrolizumab	HR+HER2-
-0.533726016	0	trimetazidine	Paclitaxel + Pembrolizumab	HR+HER2-
-0.432491841	0	prenylamine	Paclitaxel + Pembrolizumab	HR+HER2-
-0.3931732	0	albendazole	Paclitaxel + Pembrolizumab	HR+HER2-
-0.444368604	0	oxytetracycline	Paclitaxel + Pembrolizumab	HR+HER2-
-0.370245787	9.30E-05	amiodarone	Paclitaxel + Pembrolizumab	HR+HER2-
-0.460279568	0	puromycin	Paclitaxel + Pembrolizumab	HR+HER2-
-0.380073456	0	liothyronine	Paclitaxel + Pembrolizumab	HR+HER2-
-0.342301401	0.000122572	etidronic acid	Paclitaxel + Pembrolizumab	HR+HER2-
-0.406050961	0	reserpine	Paclitaxel + Pembrolizumab	HR+HER2-
-0.423059808	0	trimipramine	Paclitaxel + Pembrolizumab	HR+HER2-
-0.440342329	0	scopolamine	Paclitaxel + Pembrolizumab	HR+HER2-
-0.406652859	0	levonorgestrel	Paclitaxel + Pembrolizumab	HR+HER2-
-0.484318538	0	flumetasone	Paclitaxel + Pembrolizumab	HR+HER2-
-0.456754934	0	fenoprofen	Paclitaxel + Pembrolizumab	HR+HER2-
-0.455201392	0	fluocinonide	Paclitaxel + Pembrolizumab	HR+HER2-
-0.487837438	0	deferoxamine	Paclitaxel + Pembrolizumab	HR+HER2-
-0.383706339	0	dicoumarol	Paclitaxel + Pembrolizumab	HR+HER2-
-0.372835456	9.30E-05	corbadrine	Paclitaxel + Pembrolizumab	HR+HER2-
-0.392790123	0	zomepirac	Paclitaxel + Pembrolizumab	HR+HER2-
-0.381892496	0	torasemide	Paclitaxel + Pembrolizumab	HR+HER2-
-0.381049179	0	pyrvinium	Paclitaxel + Pembrolizumab	HR+HER2-
-0.452870423	0	natamycin	Paclitaxel + Pembrolizumab	HR+HER2-
-0.411545756	0	sertaconazole	Paclitaxel + Pembrolizumab	HR+HER2-
-0.523964998	0	verteporfin	Paclitaxel + Pembrolizumab	HR+HER2-
-0.461869854	0	repaglinide	Paclitaxel + Pembrolizumab	HR+HER2-
-0.413729804	0	oxprenolol	Paclitaxel + Pembrolizumab	HR+HER2-
-0.406190954	0	demeclocycline	Paclitaxel + Pembrolizumab	HR+HER2-
-0.461556038	0	prilocaine	Paclitaxel + Pembrolizumab	HR+HER2-
-0.528554079	0	ethotoin	Paclitaxel + Pembrolizumab	HR+HER2-
-0.348916978	0.000122572	paroxetine	Paclitaxel + Pembrolizumab	HR+HER2-
-0.485629088	0	flunisolide	Paclitaxel + Pembrolizumab	HR+HER2-
-0.428909152	0	promazine	Paclitaxel + Pembrolizumab	HR+HER2-
-0.484135661	0	sulfadimidine	Paclitaxel + Pembrolizumab	HR+HER2-
-0.386490644	0	phentolamine	Paclitaxel + Pembrolizumab	HR+HER2-
-0.450799559	0	amiloride	Paclitaxel + Pembrolizumab	HR+HER2-
-0.361660534	9.30E-05	fluvoxamine	Paclitaxel + Pembrolizumab	HR+HER2-
-0.391608517	0	oxybuprocaine	Paclitaxel + Pembrolizumab	HR+HER2-
-0.523389109	0	metacycline	Paclitaxel + Pembrolizumab	HR+HER2-
-0.387134338	0	propylthiouracil	Paclitaxel + Pembrolizumab	HR+HER2-
-0.400057819	0	sotalol	Paclitaxel + Pembrolizumab	HR+HER2-
-0.457688153	0	rifabutin	Paclitaxel + Pembrolizumab	HR+HER2-
-0.364001988	9.30E-05	quinethazone	Paclitaxel + Pembrolizumab	HR+HER2-
-0.287010355	0.006292264	homosalate	Paclitaxel + Pembrolizumab	HR+HER2-
-0.497436445	0	phenelzine	Paclitaxel + Pembrolizumab	HR+HER2-
-0.49405616	0	chlorcyclizine	Paclitaxel + Pembrolizumab	HR+HER2-
-0.411720708	0	cyanocobalamin	Paclitaxel + Pembrolizumab	HR+HER2-
-0.389191975	0	bicuculline	Paclitaxel + Pembrolizumab	HR+HER2-
-0.424964946	0	sulfamerazine	Paclitaxel + Pembrolizumab	HR+HER2-
-0.465065844	0	roxithromycin	Paclitaxel + Pembrolizumab	HR+HER2-
-0.380838088	0	molindone	Paclitaxel + Pembrolizumab	HR+HER2-
-0.561629223	0	cetirizine	Paclitaxel + Pembrolizumab	HR+HER2-
-0.398480905	0	doxylamine	Paclitaxel + Pembrolizumab	HR+HER2-
-0.502271392	0	primaquine	Paclitaxel + Pembrolizumab	HR+HER2-
-0.466266989	0	omeprazole	Paclitaxel + Pembrolizumab	HR+HER2-
-0.433045461	0	benzthiazide	Paclitaxel + Pembrolizumab	HR+HER2-
-0.462921099	0	carisoprodol	Paclitaxel + Pembrolizumab	HR+HER2-
-0.504790501	0	betahistine	Paclitaxel + Pembrolizumab	HR+HER2-
-0.435669945	0	theobromine	Paclitaxel + Pembrolizumab	HR+HER2-
-0.489952841	0	apramycin	Paclitaxel + Pembrolizumab	HR+HER2-
-0.509772383	0	doxazosin	Paclitaxel + Pembrolizumab	HR+HER2-
-0.562796079	0	methapyrilene	Paclitaxel + Pembrolizumab	HR+HER2-
-0.511793342	0	glipizide	Paclitaxel + Pembrolizumab	HR+HER2-
-0.52385457	0	progesterone	Paclitaxel + Pembrolizumab	HR+HER2-
-0.515409953	0	estrone	Paclitaxel + Pembrolizumab	HR+HER2-
-0.548993484	0	clomifene	Paclitaxel + Pembrolizumab	HR+HER2-
-0.538484971	0	amoxapine	Paclitaxel + Pembrolizumab	HR+HER2-
-0.508099713	0	sulconazole	Paclitaxel + Pembrolizumab	HR+HER2-
-0.499401763	0	bezafibrate	Paclitaxel + Pembrolizumab	HR+HER2-
-0.476535554	0	enoxacin	Paclitaxel + Pembrolizumab	HR+HER2-
-0.463459076	0	guanfacine	Paclitaxel + Pembrolizumab	HR+HER2-
-0.43810003	0	sulfafurazole	Paclitaxel + Pembrolizumab	HR+HER2-
-0.414872501	0	methyldopa	Paclitaxel + Pembrolizumab	HR+HER2-
-0.44426874	0	felodipine	Paclitaxel + Pembrolizumab	HR+HER2-
-0.387109418	0	diltiazem	Paclitaxel + Pembrolizumab	HR+HER2-
-0.366771399	9.30E-05	digoxin	Paclitaxel + Pembrolizumab	HR+HER2-
-0.502104288	0	ioversol	Paclitaxel + Pembrolizumab	HR+HER2-
-0.439464579	0	rolitetracycline	Paclitaxel + Pembrolizumab	HR+HER2-
-0.467305164	0	cyproheptadine	Paclitaxel + Pembrolizumab	HR+HER2-
-0.514016154	0	carbachol	Paclitaxel + Pembrolizumab	HR+HER2-
-0.4191822	0	ifenprodil	Paclitaxel + Pembrolizumab	HR+HER2-
-0.42151994	0	lisinopril	Paclitaxel + Pembrolizumab	HR+HER2-
-0.426774302	0	prochlorperazine	Paclitaxel + Pembrolizumab	HR+HER2-
-0.433806314	0	vorinostat	Paclitaxel + Pembrolizumab	HR+HER2-
-0.357110532	0.000122572	fluphenazine	Paclitaxel + Pembrolizumab	HR+HER2-
-0.376238771	0	phenoxybenzamine	Paclitaxel + Pembrolizumab	HR+HER2-
-0.407995559	0	cefalexin	Paclitaxel + Pembrolizumab	HR+HER2-
-0.430286076	0	dipyridamole	Paclitaxel + Pembrolizumab	HR+HER2-
-0.472115638	0	clioquinol	Paclitaxel + Pembrolizumab	HR+HER2-
-0.486140124	0	clozapine	Paclitaxel + Pembrolizumab	HR+HER2-
-0.303683445	0.002903259	loperamide	Paclitaxel + Pembrolizumab	HR+HER2-
-0.472146266	0	procainamide	Paclitaxel + Pembrolizumab	HR+HER2-
-0.368390213	9.30E-05	betaxolol	Paclitaxel + Pembrolizumab	HR+HER2-
-0.49177818	0	tyloxapol	Paclitaxel + Pembrolizumab	HR+HER2-
-0.441482296	0	ritodrine	Paclitaxel + Pembrolizumab	HR+HER2-
-0.386672866	0	crotamiton	Paclitaxel + Pembrolizumab	HR+HER2-
-0.28228758	0.007504194	pramocaine	Paclitaxel + Pembrolizumab	HR+HER2-
-0.496783709	0	tetryzoline	Paclitaxel + Pembrolizumab	HR+HER2-
-0.423583731	0	cefuroxime	Paclitaxel + Pembrolizumab	HR+HER2-
-0.327811085	0.000698193	clotrimazole	Paclitaxel + Pembrolizumab	HR+HER2-
-0.464679145	0	trioxysalen	Paclitaxel + Pembrolizumab	HR+HER2-
-0.443297846	0	terbutaline	Paclitaxel + Pembrolizumab	HR+HER2-
-0.378394973	0	saquinavir	Paclitaxel + Pembrolizumab	HR+HER2-
-0.435191308	0	orlistat	Paclitaxel + Pembrolizumab	HR+HER2-
-0.382081869	0	ursodeoxycholic acid	Paclitaxel + Pembrolizumab	HR+HER2-
-0.291452186	0.005312133	adipiodone	Paclitaxel + Pembrolizumab	HR+HER2-
-0.401507048	0	berberine	Paclitaxel + Pembrolizumab	HR+HER2-
-0.443074786	0	aminophenazone	Paclitaxel + Pembrolizumab	HR+HER2-
-0.402089905	0	cefalotin	Paclitaxel + Pembrolizumab	HR+HER2-
-0.395438975	0	riboflavin	Paclitaxel + Pembrolizumab	HR+HER2-
-0.304295828	0.00284751	terfenadine	Paclitaxel + Pembrolizumab	HR+HER2-
-0.377224823	0	benzylpenicillin	Paclitaxel + Pembrolizumab	HR+HER2-
-0.528029289	0	haloperidol	Paclitaxel + Pembrolizumab	HR+HER2-
-0.556850218	0	fulvestrant	Paclitaxel + Pembrolizumab	HR+HER2-
-0.466621695	0	sirolimus	Paclitaxel + Pembrolizumab	HR+HER2-
-0.356514986	0.000122572	estradiol	Paclitaxel + Pembrolizumab	HR+HER2-
-0.541005628	0	geldanamycin	Paclitaxel + Pembrolizumab	HR+HER2-
-0.404343451	0	acetylsalicylic acid	Paclitaxel + Pembrolizumab	HR+HER2-
-0.429141791	0	levocabastine	Paclitaxel + Pembrolizumab	HR+HER2-
-0.453678229	0	moxisylyte	Paclitaxel + Pembrolizumab	HR+HER2-
-0.375730517	0	hydroflumethiazide	Paclitaxel + Pembrolizumab	HR+HER2-
-0.306564425	0.002679916	lomustine	Paclitaxel + Pembrolizumab	HR+HER2-
-0.496613994	0	pyridoxine	Paclitaxel + Pembrolizumab	HR+HER2-
-0.453532541	0	glibenclamide	Paclitaxel + Pembrolizumab	HR+HER2-
-0.485740381	0	milrinone	Paclitaxel + Pembrolizumab	HR+HER2-
-0.46755086	0	diclofenac	Paclitaxel + Pembrolizumab	HR+HER2-
-0.450218092	0	estriol	Paclitaxel + Pembrolizumab	HR+HER2-
-0.429105087	0	mepyramine	Paclitaxel + Pembrolizumab	HR+HER2-
-0.450679538	0	letrozole	Paclitaxel + Pembrolizumab	HR+HER2-
-0.499328722	0	difenidol	Paclitaxel + Pembrolizumab	HR+HER2-
-0.393999942	0	indometacin	Paclitaxel + Pembrolizumab	HR+HER2-
-0.460761906	0	8-azaguanine	Paclitaxel + Pembrolizumab	HR+HER2-
-0.493252986	0	risperidone	Paclitaxel + Pembrolizumab	HR+HER2-
-0.515531824	0	levamisole	Paclitaxel + Pembrolizumab	HR+HER2-
-0.42827656	0	trazodone	Paclitaxel + Pembrolizumab	HR+HER2-
-0.405100695	0	dexpanthenol	Paclitaxel + Pembrolizumab	HR+HER2-
-0.415113792	0.008714286	fulvestrant	Paclitaxel + Pertuzumab + Trastuzumab	HR+HER2+
-0.335918959	0.009293242	chlorpromazine	Paclitaxel + Trastuzumab	HR+HER2+
-0.461697252	0	acetylsalicylic acid	Paclitaxel + Trastuzumab	HR+HER2+
-0.449002	0	estradiol	Paclitaxel + Trastuzumab	HR+HER2+
-0.450185503	0	valproic acid	Paclitaxel + Trastuzumab	HR+HER2+
-0.43157164	0	sirolimus	Paclitaxel + Trastuzumab	HR+HER2+
-0.426652095	0	geldanamycin	Paclitaxel + Trastuzumab	HR+HER2+
-0.389028649	0.000802632	clozapine	Paclitaxel + Trastuzumab	HR+HER2+
-0.344921788	0.006296774	thioridazine	Paclitaxel + Trastuzumab	HR+HER2+
-0.360562982	0.003044925	fluphenazine	Paclitaxel + Trastuzumab	HR+HER2+
-0.348718103	0.005429764	carbamazepine	Paclitaxel + Trastuzumab	HR+HER2+
-0.335897708	0.009293242	imipramine	Paclitaxel + Trastuzumab	HR+HER2+
-0.442348313	0	acetazolamide	Paclitaxel + Trastuzumab	HR+HER2+
-0.429528898	0	mefenamic acid	Paclitaxel + Trastuzumab	HR+HER2+
-0.373040033	0.001570815	mefloquine	Paclitaxel + Trastuzumab	HR+HER2+
-0.46832688	0	nomifensine	Paclitaxel + Trastuzumab	HR+HER2+
-0.382554	0.000881928	nalbuphine	Paclitaxel + Trastuzumab	HR+HER2+
-0.558730956	0	chlorzoxazone	Paclitaxel + Trastuzumab	HR+HER2+
-0.399851302	0.000375385	pargyline	Paclitaxel + Trastuzumab	HR+HER2+
-0.337468035	0.008734911	salbutamol	Paclitaxel + Trastuzumab	HR+HER2+
-0.435967493	0	hydralazine	Paclitaxel + Trastuzumab	HR+HER2+
-0.371644147	0.001708	dextromethorphan	Paclitaxel + Trastuzumab	HR+HER2+
-0.353336545	0.004318584	pyridoxine	Paclitaxel + Trastuzumab	HR+HER2+
-0.388193528	0.000802632	dacarbazine	Paclitaxel + Trastuzumab	HR+HER2+
-0.418223005	0	atropine	Paclitaxel + Trastuzumab	HR+HER2+
-0.338745774	0.008406098	bicuculline	Paclitaxel + Trastuzumab	HR+HER2+
-0.39256956	0.000551205	diflorasone	Paclitaxel + Trastuzumab	HR+HER2+
-0.351712373	0.004692308	cetirizine	Paclitaxel + Trastuzumab	HR+HER2+
-0.361892738	0.003023932	propylthiouracil	Paclitaxel + Trastuzumab	HR+HER2+
-0.351392178	0.004773913	tobramycin	Paclitaxel + Trastuzumab	HR+HER2+
-0.345498626	0.006067639	budesonide	Paclitaxel + Trastuzumab	HR+HER2+
-0.393333063	0.000551205	triflusal	Paclitaxel + Trastuzumab	HR+HER2+
-0.335486945	0.009293242	phenindione	Paclitaxel + Trastuzumab	HR+HER2+
-0.423967455	0	gliclazide	Paclitaxel + Trastuzumab	HR+HER2+
-0.347820111	0.005560773	trimetazidine	Paclitaxel + Trastuzumab	HR+HER2+
-0.335070764	0.009309795	methyldopa	Paclitaxel + Trastuzumab	HR+HER2+
-0.354708612	0.004318584	ginkgolide A	Paclitaxel + Trastuzumab	HR+HER2+
-0.359999508	0.003141196	amiodarone	Paclitaxel + Trastuzumab	HR+HER2+
-0.353938711	0.004318584	bisacodyl	Paclitaxel + Trastuzumab	HR+HER2+
-0.369735075	0.001708	puromycin	Paclitaxel + Trastuzumab	HR+HER2+
-0.365792106	0.002084532	etidronic acid	Paclitaxel + Trastuzumab	HR+HER2+
-0.381385052	0.000881928	benzthiazide	Paclitaxel + Trastuzumab	HR+HER2+
-0.420880477	0	procyclidine	Paclitaxel + Trastuzumab	HR+HER2+
-0.39164516	0.000719764	scopolamine	Paclitaxel + Trastuzumab	HR+HER2+
-0.358820184	0.003488562	flumetasone	Paclitaxel + Trastuzumab	HR+HER2+
-0.425578862	0	fluocinonide	Paclitaxel + Trastuzumab	HR+HER2+
-0.390865754	0.000802632	deferoxamine	Paclitaxel + Trastuzumab	HR+HER2+
-0.368543906	0.001873321	zomepirac	Paclitaxel + Trastuzumab	HR+HER2+
-0.370372235	0.001708	rimexolone	Paclitaxel + Trastuzumab	HR+HER2+
-0.359390535	0.003321782	pyrvinium	Paclitaxel + Trastuzumab	HR+HER2+
-0.346220158	0.005937333	etomidate	Paclitaxel + Trastuzumab	HR+HER2+
-0.368526584	0.001873321	oxprenolol	Paclitaxel + Trastuzumab	HR+HER2+
-0.392953865	0.000551205	medrysone	Paclitaxel + Trastuzumab	HR+HER2+
-0.366128523	0.002	levonorgestrel	Paclitaxel + Trastuzumab	HR+HER2+
-0.373342236	0.001570815	prilocaine	Paclitaxel + Trastuzumab	HR+HER2+
-0.4219302	0	rifabutin	Paclitaxel + Trastuzumab	HR+HER2+
-0.519244127	0	phenelzine	Paclitaxel + Trastuzumab	HR+HER2+
-0.353575756	0.004318584	tolbutamide	Paclitaxel + Trastuzumab	HR+HER2+
-0.388671091	0.000802632	galantamine	Paclitaxel + Trastuzumab	HR+HER2+
-0.480259559	0	molindone	Paclitaxel + Trastuzumab	HR+HER2+
-0.369885206	0.001708	doxylamine	Paclitaxel + Trastuzumab	HR+HER2+
-0.456490538	0	theobromine	Paclitaxel + Trastuzumab	HR+HER2+
-0.345839831	0.005937333	bezafibrate	Paclitaxel + Trastuzumab	HR+HER2+
-0.361615943	0.003044925	enoxacin	Paclitaxel + Trastuzumab	HR+HER2+
-0.420724588	0	clioquinol	Paclitaxel + Trastuzumab	HR+HER2+
-0.341469097	0.007117942	ioversol	Paclitaxel + Trastuzumab	HR+HER2+
-0.4111909	0	haloperidol	Paclitaxel + Trastuzumab	HR+HER2+
-0.361163889	0.003044925	trifluoperazine	Paclitaxel + Trastuzumab	HR+HER2+
-0.360414949	0.003044925	tyloxapol	Paclitaxel + Trastuzumab	HR+HER2+
-0.379400323	0.000974886	flunisolide	Paclitaxel + Trastuzumab	HR+HER2+
-0.35860871	0.0035136	proxymetacaine	Paclitaxel + Trastuzumab	HR+HER2+
-0.339732246	0.007832099	cycloserine	Paclitaxel + Trastuzumab	HR+HER2+
-0.358223365	0.0035136	berberine	Paclitaxel + Trastuzumab	HR+HER2+
-0.337664146	0.008734911	cefalotin	Paclitaxel + Trastuzumab	HR+HER2+
-0.357167584	0.003873016	riboflavin	Paclitaxel + Trastuzumab	HR+HER2+
-0.339843146	0.007832099	acepromazine	Paclitaxel + Trastuzumab	HR+HER2+
-0.358749326	0.003488562	benzylpenicillin	Paclitaxel + Trastuzumab	HR+HER2+
-0.399475972	0.000375385	fulvestrant	Paclitaxel + Trastuzumab	HR+HER2+
-0.422303091	0	triprolidine	Paclitaxel + Trastuzumab	HR+HER2+
-0.463405426	0	levocabastine	Paclitaxel + Trastuzumab	HR+HER2+
-0.370415655	0.001708	lomustine	Paclitaxel + Trastuzumab	HR+HER2+
-0.35017737	0.004960057	trifluridine	Paclitaxel + Trastuzumab	HR+HER2+
-0.443627722	0	glibenclamide	Paclitaxel + Trastuzumab	HR+HER2+
-0.344802163	0.006296774	vidarabine	Paclitaxel + Trastuzumab	HR+HER2+
-0.376569649	0.00122	estriol	Paclitaxel + Trastuzumab	HR+HER2+
-0.381238248	0.000881928	neomycin	Paclitaxel + Trastuzumab	HR+HER2+
-0.473978063	0	mepyramine	Paclitaxel + Trastuzumab	HR+HER2+
-0.367441217	0.002	letrozole	Paclitaxel + Trastuzumab	HR+HER2+
-0.379469819	0.00036747	trifluoperazine	T-DM1 + Pertuzumab	HR+HER2+
-0.394712934	0.00036747	pyrvinium	T-DM1 + Pertuzumab	HR+HER2+
-0.348058169	0.002762264	acetylsalicylic acid	T-DM1 + Pertuzumab	HR+HER2+
-0.367230919	0.00036747	prochlorperazine	T-DM1 + Pertuzumab	HR+HER2+
-0.366205368	0.00036747	estradiol	T-DM1 + Pertuzumab	HR+HER2+
-0.338015437	0.004546584	metaraminol	T-DM1 + Pertuzumab	HR+HER2+
-0.394364922	0.00036747	mebendazole	T-DM1 + Pertuzumab	HR+HER2+
-0.367989982	0.00036747	amoxicillin	T-DM1 + Pertuzumab	HR+HER2+
-0.32406185	0.009204955	dextromethorphan	T-DM1 + Pertuzumab	HR+HER2+
-0.335603652	0.00599422	testosterone	T-DM1 + Pertuzumab	HR+HER2+
-0.371384011	0.00036747	terconazole	T-DM1 + Pertuzumab	HR+HER2+
-0.323218665	0.009547826	mycophenolic acid	T-DM1 + Pertuzumab	HR+HER2+
-0.370384821	0.00036747	piracetam	T-DM1 + Pertuzumab	HR+HER2+
-0.398707823	0.00036747	resveratrol	T-DM1 + Pertuzumab	HR+HER2+
-0.325164374	0.00875463	triflusal	T-DM1 + Pertuzumab	HR+HER2+
-0.384193083	0.00036747	thiocolchicoside	T-DM1 + Pertuzumab	HR+HER2+
-0.341870176	0.002904762	chlorpropamide	T-DM1 + Pertuzumab	HR+HER2+
-0.349297623	0.00275	azacitidine	T-DM1 + Pertuzumab	HR+HER2+
-0.32643507	0.008045564	levonorgestrel	T-DM1 + Pertuzumab	HR+HER2+
-0.378623068	0.00036747	cycloserine	T-DM1 + Pertuzumab	HR+HER2+
-0.416266797	0.00036747	medrysone	T-DM1 + Pertuzumab	HR+HER2+
-0.409344232	0.00036747	camptothecin	T-DM1 + Pertuzumab	HR+HER2+
-0.366394813	0.00036747	promazine	T-DM1 + Pertuzumab	HR+HER2+
-0.346716264	0.002762264	fluocinonide	T-DM1 + Pertuzumab	HR+HER2+
-0.393864124	0.00036747	ginkgolide A	T-DM1 + Pertuzumab	HR+HER2+
-0.383847753	0.00036747	niclosamide	T-DM1 + Pertuzumab	HR+HER2+
-0.368209822	0.00036747	metacycline	T-DM1 + Pertuzumab	HR+HER2+
-0.352364047	0.002552301	propylthiouracil	T-DM1 + Pertuzumab	HR+HER2+
-0.368093247	0.00036747	cyanocobalamin	T-DM1 + Pertuzumab	HR+HER2+
-0.325704843	0.008652482	sulfamerazine	T-DM1 + Pertuzumab	HR+HER2+
-0.356085473	0.001495098	fenbufen	T-DM1 + Pertuzumab	HR+HER2+
-0.337851972	0.004721362	galantamine	T-DM1 + Pertuzumab	HR+HER2+
-0.326026598	0.008094787	roxithromycin	T-DM1 + Pertuzumab	HR+HER2+
-0.367808724	0.00036747	simvastatin	T-DM1 + Pertuzumab	HR+HER2+
-0.32942009	0.007453865	primaquine	T-DM1 + Pertuzumab	HR+HER2+
-0.331289518	0.006742105	daunorubicin	T-DM1 + Pertuzumab	HR+HER2+
-0.338601792	0.004246835	methotrexate	T-DM1 + Pertuzumab	HR+HER2+
-0.32288251	0.009547826	flucytosine	T-DM1 + Pertuzumab	HR+HER2+
-0.369002673	0.00036747	ioversol	T-DM1 + Pertuzumab	HR+HER2+
-0.325582435	0.00875463	rolitetracycline	T-DM1 + Pertuzumab	HR+HER2+
-0.37574725	0.00036747	hesperetin	T-DM1 + Pertuzumab	HR+HER2+
-0.408816208	0.00036747	mitoxantrone	T-DM1 + Pertuzumab	HR+HER2+
-0.322488231	0.009547826	budesonide	T-DM1 + Pertuzumab	HR+HER2+
-0.358342931	0.000938462	doxorubicin	T-DM1 + Pertuzumab	HR+HER2+
-0.360617162	0.000652406	crotamiton	T-DM1 + Pertuzumab	HR+HER2+
-0.414449538	0.00036747	tetryzoline	T-DM1 + Pertuzumab	HR+HER2+
-0.345466441	0.002904762	methazolamide	T-DM1 + Pertuzumab	HR+HER2+
-0.375077951	0.00036747	adipiodone	T-DM1 + Pertuzumab	HR+HER2+
-0.331276519	0.006742105	nocodazole	T-DM1 + Pertuzumab	HR+HER2+
-0.356486554	0.001495098	aminophenazone	T-DM1 + Pertuzumab	HR+HER2+
-0.357792336	0.001244898	fulvestrant	T-DM1 + Pertuzumab	HR+HER2+
-0.351528409	0.002552301	fluphenazine	T-DM1 + Pertuzumab	HR+HER2+
-0.432707981	0	tretinoin	T-DM1 + Pertuzumab	HR+HER2+
-0.413158555	0.00036747	disopyramide	T-DM1 + Pertuzumab	HR+HER2+
-0.450929348	0	alsterpaullone	T-DM1 + Pertuzumab	HR+HER2+
-0.332677188	0.006264865	difenidol	T-DM1 + Pertuzumab	HR+HER2+
-0.340984879	0.003275168	8-azaguanine	T-DM1 + Pertuzumab	HR+HER2+
-0.350127497	0.002552301	irinotecan	T-DM1 + Pertuzumab	HR+HER2+
